# Supplementary material for: PDIA4 Is a Host Factor Important for Lymphocytic Choriomeningitis Virus Infection
Source: Viruses. 2023 Nov 29;15(12):2343. doi: 10.3390/v15122343 (PMC10747894; doi:10.3390/v15122343)
Supplement: Supplementary file 1 [file viruses-15-02343-s001.zip]

Archive with 3 entries (3 files):
- Supplementary Figure.pdf
- Supplementary Table S1.xlsx
- supplementary Table S2.pdf
