# Supplementary material for: PDIA4 Is a Host Factor Important for Lymphocytic Choriomeningitis Virus Infection
Source: Viruses. 2023 Nov 29;15(12):2343. doi: 10.3390/v15122343 (PMC10747894; doi:10.3390/v15122343)
Supplement: Supplementary file 1 [file viruses-15-02343-s001.zip › Supplementary Table S1.xlsx]

## Sheet: info
Tube number	MaxQuant number	TMT label	Sample name	Group number
tube01	1	126	LCMV-12h-1	G2
tube01	2	127N	Mock-12h-1	G1
tube01	3	127C	LCMV-24h-1	G4
tube01	4	129N	LCMV-36h-1	G6
tube01	5	128C	Mock-36h-1	G5
tube01	6	130N	LCMV-48h-1	G8
tube01	7	129C	Mock-48h-1	G7
tube01	8	130C	Mock-24h-1	G3
tube02	1	126	LCMV-12h-2	G2
tube02	2	127N	Mock-12h-2	G1
tube02	3	127C	LCMV-24h-2	G4
tube02	4	128N	Mock-24h-2	G3
tube02	5	128C	LCMV-36h-2	G6
tube02	6	129N	Mock-36h-2	G5
tube02	7	129C	LCMV-48h-2	G8
tube02	8	130N	Mock-48h-2	G7
tube03	1	126	LCMV-12h-3	G2
tube03	2	127N	Mock-12h-3	G1
tube03	3	127C	LCMV-24h-3	G4
tube03	4	128N	Mock-24h-3	G3
tube03	5	128C	LCMV-36h-3	G6
tube03	6	129N	Mock-36h-3	G5
tube03	7	129C	LCMV-48h-3	G8
tube03	8	130N	Mock-48h-3	G7
Tubes	Identification	Quantity	Peptides
tube01	7887	7572	63063
tube02	7972	7663	60173
tube03	7988	7728	61913
total	8368	8223	82192
Ratio number	Ratio name	Gx:Gy	Rx	Ry	crit-up	crit-down	log2-up	log2-down
Ratio1	LCMV-12h/Mock-12h	G2:G1	LCMV-12h-1;LCMV-12h-2;LCMV-12h-3	Mock-12h-1;Mock-12h-2;Mock-12h-3	1.2	1/1.2	0.263034	-0.263034
Ratio2	LCMV-24h/Mock-24h	G4:G3	LCMV-24h-1;LCMV-24h-2;LCMV-24h-3	Mock-24h-1;Mock-24h-2;Mock-24h-3	1.2	1/1.2	0.263034	-0.263034
Ratio3	LCMV-36h/Mock-36h	G6:G5	LCMV-36h-1;LCMV-36h-2;LCMV-36h-3	Mock-36h-1;Mock-36h-2;Mock-36h-3	1.2	1/1.2	0.263034	-0.263034
Ratio4	LCMV-48h/Mock-48h	G8:G7	LCMV-48h-1;LCMV-48h-2;LCMV-48h-3	Mock-48h-1;Mock-48h-2;Mock-48h-3	1.2	1/1.2	0.263034	-0.263034
Ratio number	Ratio name	+	-	total.diff
Ratio1	LCMV-12h/Mock-12h	12	7	19
Ratio2	LCMV-24h/Mock-24h	26	4	30
Ratio3	LCMV-36h/Mock-36h	58	65	123
Ratio4	LCMV-48h/Mock-48h	206	163	369

## Sheet: quant
Accession	Reporter intensity corrected Mock-12h-1	Reporter intensity corrected Mock-12h-2	Reporter intensity corrected Mock-12h-3	Reporter intensity corrected LCMV-12h-1	Reporter intensity corrected LCMV-12h-2	Reporter intensity corrected LCMV-12h-3	Reporter intensity corrected Mock-24h-1	Reporter intensity corrected Mock-24h-2	Reporter intensity corrected Mock-24h-3	Reporter intensity corrected LCMV-24h-1	Reporter intensity corrected LCMV-24h-2	Reporter intensity corrected LCMV-24h-3	Reporter intensity corrected LCMV-36h-1	Reporter intensity corrected Mock-36h-2	Reporter intensity corrected Mock-36h-3	Reporter intensity corrected Mock-36h-1	Reporter intensity corrected LCMV-36h-2	Reporter intensity corrected LCMV-36h-3	Reporter intensity corrected LCMV-48h-1	Reporter intensity corrected Mock-48h-2	Reporter intensity corrected Mock-48h-3	Reporter intensity corrected Mock-48h-1	Reporter intensity corrected LCMV-48h-2	Reporter intensity corrected LCMV-48h-3	log2 Mock-12h-1	log2 Mock-12h-2	log2 Mock-12h-3	log2 LCMV-12h-1	log2 LCMV-12h-2	log2 LCMV-12h-3	log2 Mock-24h-1	log2 Mock-24h-2	log2 Mock-24h-3	log2 LCMV-24h-1	log2 LCMV-24h-2	log2 LCMV-24h-3	log2 LCMV-36h-1	log2 Mock-36h-2	log2 Mock-36h-3	log2 Mock-36h-1	log2 LCMV-36h-2	log2 LCMV-36h-3	log2 LCMV-48h-1	log2 Mock-48h-2	log2 Mock-48h-3	log2 Mock-48h-1	log2 LCMV-48h-2	log2 LCMV-48h-3	norm Mock-12h-1
Q15149	5381000	4949900	5220200	6658100	4225100	4939000	5873600	5354700	6408100	5721000	2672100	5551900	6358200	5063300	4660300	254010	4741600	5237500	5748800	5057200	5452400	6001400	4752800	4973900	22.3594	22.239	22.3157	22.6667	22.0106	22.2358	22.4858	22.3524	22.6115	22.4478	21.3495	22.4046	22.6002	22.2716	22.152	17.9545	22.1769	22.3204	22.4548	22.2699	22.3785	22.5169	22.1803	22.2459	22.053
P14618	3976700	3876400	4486100	4812500	3317900	4199100	4921200	4469200	5808600	4460700	2179900	4972900	4889600	4375800	4360400	229740	3962000	4629800	4404000	4550700	5281400	4826200	3869400	4411200	21.9231	21.8863	22.097	22.1984	21.6618	22.0016	22.2306	22.0916	22.4698	22.0888	21.0558	22.2457	22.2213	22.0611	22.056	17.8096	21.9178	22.1425	22.0704	22.1177	22.3325	22.2025	21.8837	22.0727	21.6167
P05783	3452500	3307900	3528000	4199900	2824500	3310500	4739200	3840400	4464700	3829700	1921400	3877900	4548800	4054600	3571800	185170	3619400	3921900	4384900	4346100	4484000	4458100	3761500	3927700	21.7192	21.6575	21.7504	22.0019	21.4296	21.6586	22.1762	21.8728	22.0901	21.8688	20.8737	21.8868	22.1171	21.9511	21.7682	17.4985	21.7873	21.9031	22.0641	22.0513	22.0964	22.088	21.8429	21.9053	21.4128
Q09666	4223500	3332300	3809900	5184300	2709600	3638400	4017800	3479400	4628900	4263800	1746300	4088400	4781700	3312700	3397600	238480	3114400	3743200	4079300	3272900	3769700	4292500	3058900	3435700	22.01	21.6681	21.8613	22.3057	21.3696	21.7949	21.938	21.7304	22.1422	22.0237	20.7359	21.9631	22.1891	21.6596	21.6961	17.8635	21.5705	21.8358	21.9599	21.6421	21.846	22.0334	21.5446	21.7122	21.7036
P63261	3582000	3053600	3924000	4382000	2624700	3732700	4082500	3318800	4742700	3883900	1625000	4080400	4275400	3123600	3426600	195880	2892400	3877300	3878500	3148800	4053500	4017000	2832200	3604600	21.7723	21.5421	21.9039	22.0632	21.3237	21.8318	21.961	21.6622	22.1773	21.8891	20.632	21.9603	22.0276	21.5748	21.7083	17.5796	21.4638	21.8866	21.8871	21.5864	21.9507	21.9377	21.4335	21.7814	21.4659
Q14204	3272200	3367300	3351200	3986200	2752700	3191900	3402900	3655600	4174100	3472500	1809600	3617200	3845700	3442100	3025500	168970	3257800	3405200	3501800	3367500	3464700	3557800	3282200	3318100	21.6418	21.6832	21.6762	21.9266	21.3924	21.606	21.6983	21.8017	21.993	21.7275	20.7872	21.7864	21.8748	21.7149	21.5287	17.3664	21.6355	21.6993	21.7397	21.6832	21.7243	21.7626	21.6462	21.6619	21.3354
P21333	3265900	3322500	3403600	4108900	2764000	3241600	3280000	3593700	4232300	3448600	1761400	3624600	3795100	3263000	2983400	158890	3058500	3325800	3354200	3204000	3390000	3459400	3058200	3088900	21.639	21.6638	21.6986	21.9703	21.3983	21.6283	21.6453	21.777	22.013	21.7176	20.7483	21.7894	21.8557	21.6378	21.5085	17.2777	21.5444	21.6653	21.6775	21.6114	21.6929	21.7221	21.5443	21.5587	21.3326
P35579	3152100	3032300	3315800	4024500	2540500	3112100	3319200	3256700	4066300	3300900	1637400	3479200	3720300	3047900	2908000	165270	2901100	3302500	3402000	3060300	3345300	3452900	3000700	3075700	21.5879	21.532	21.6609	21.9404	21.2767	21.5695	21.6624	21.635	21.9553	21.6544	20.643	21.7303	21.827	21.5394	21.4716	17.3345	21.4682	21.6551	21.698	21.5452	21.6737	21.7194	21.5169	21.5525	21.2814
P04083	3218100	2739400	2870500	3815400	2305400	2687100	3662100	3068300	3550300	3480900	1493200	3101600	4089000	2827300	2642500	173950	2687000	3036600	3615800	2956200	3185400	3703200	2769400	2897900	21.6178	21.3854	21.4529	21.8634	21.1366	21.3576	21.8042	21.549	21.7595	21.731	20.51	21.5646	21.9633	21.431	21.3335	17.4083	21.3576	21.534	21.7859	21.4953	21.603	21.8203	21.4011	21.4666	21.3113
O75369	3072200	2751200	2931000	3808900	2325800	2837600	3189200	3042000	3675500	3294900	1510500	3180900	3662500	2913000	2617100	161350	2709800	2956700	3297100	2837500	2990900	3331600	2694200	2800300	21.5508	21.3916	21.483	21.8609	21.1493	21.4362	21.6048	21.5366	21.8095	21.6518	20.5266	21.601	21.8044	21.4741	21.3195	17.2998	21.3698	21.4956	21.6528	21.4362	21.5121	21.6678	21.3614	21.4171	21.2444
P04406	2524500	2807900	2875400	3100900	2542100	2748400	3134900	3350700	3783900	2863800	1512900	3201500	3254200	3092500	2778400	133000	2840700	3090800	2861400	3403800	3454000	3135400	2729900	2865200	21.2676	21.4211	21.4553	21.5643	21.2776	21.3902	21.58	21.676	21.8514	21.4495	20.5289	21.6103	21.6339	21.5603	21.4058	17.0211	21.4378	21.5595	21.4483	21.6987	21.7198	21.5802	21.3804	21.4502	20.9611
Q13813	2581400	2570300	2717600	3255900	2077400	2594800	2742400	2782200	3417400	2784700	1382800	2998100	3126300	2573300	2519800	127560	2398300	2721900	2820400	2586400	2837300	2871600	2600000	2619700	21.2997	21.2935	21.3739	21.6346	20.9863	21.3072	21.387	21.4078	21.7045	21.4091	20.3992	21.5156	21.576	21.2952	21.2649	16.9608	21.1936	21.3762	21.4275	21.3025	21.4361	21.4534	21.3101	21.321	20.9933
P06733	2972000	2196500	2485300	3620800	1827800	2337100	3368000	2435200	3131500	3199700	1221900	2714400	3597000	2369400	2326400	155320	2115600	2556800	3160900	2402500	2830300	3406900	2142700	2437300	21.503	21.0668	21.245	21.7879	20.8017	21.1563	21.6835	21.2156	21.5784	21.6095	20.2207	21.3722	21.7784	21.1761	21.1497	17.2449	21.0126	21.2859	21.5919	21.1961	21.4325	21.7	21.031	21.2169	21.1966
P08238	2699800	2659400	2806300	3282300	2225600	2670600	2630000	2843500	3375300	2856200	1403600	2909100	2932400	2545700	2343500	126710	2346400	2594400	2492200	2420000	2646400	2823300	2248100	2318000	21.3644	21.3427	21.4202	21.6463	21.0858	21.3487	21.3266	21.4392	21.6866	21.4457	20.4207	21.4721	21.4837	21.2796	21.1602	16.9512	21.162	21.307	21.249	21.2066	21.3356	21.429	21.1003	21.1444	21.058
P00352	2384400	2006600	2192300	3085900	1763200	1992400	3836300	2346000	2909000	2871700	1149900	2398600	3258800	2335100	2159200	132080	2089600	2322100	2904300	2792800	2983100	3404400	2067300	2090900	21.1852	20.9363	21.064	21.5573	20.7498	20.9261	21.8713	21.1618	21.4721	21.4535	20.1331	21.1938	21.6359	21.1551	21.0421	17.0111	20.9948	21.147	21.4698	21.4133	21.5084	21.699	20.9793	20.9957	20.8788
P78527	2270600	2254500	2222900	2768900	1864800	2121500	2753200	2579800	2843100	2520100	1304400	2496000	2822300	2627500	2233300	114050	2382300	2425800	2606900	2620400	2625500	2757100	2381800	2331500	21.1146	21.1044	21.084	21.4009	20.8306	21.0167	21.3927	21.2988	21.439	21.265	20.315	21.2512	21.4284	21.3253	21.0907	16.7993	21.1839	21.21	21.3139	21.3214	21.3242	21.3947	21.1836	21.1528	20.8082
O43707	2171700	2140900	2555700	2643100	1805200	2475100	2345300	2379700	3174500	2363400	1183800	2825000	2617300	2305300	2386600	100300	2173500	2705900	2427300	2292300	2749200	2386200	2204600	2590800	21.0504	21.0298	21.2853	21.3338	20.7837	21.2391	21.1613	21.1823	21.5981	21.1724	20.175	21.4298	21.3196	21.1365	21.1865	16.614	21.0516	21.3677	21.2109	21.1284	21.3906	21.1863	21.0721	21.305	20.744
P08670	2054700	2301500	2690300	2562200	1923800	2464900	2115000	2494900	3238500	2151000	1241200	2802700	2472500	2338900	2352700	106690	2197500	2642900	2236800	2264300	2608700	2238900	2274600	2486900	20.9705	21.1341	21.3593	21.289	20.8755	21.2331	21.0122	21.2506	21.6269	21.0366	20.2433	21.4184	21.2375	21.1574	21.1659	16.7031	21.0674	21.3337	21.093	21.1106	21.3149	21.0944	21.1172	21.2459	20.6641
P07355	1945100	2162300	2342700	2324800	1842500	2220300	2405100	2464400	2919200	2142700	1229100	2538300	2330600	2528600	2306700	103010	2136800	2373700	2034700	2613900	2830300	2423200	1996200	2207300	20.8914	21.0441	21.1597	21.1487	20.8132	21.0823	21.1977	21.2328	21.4771	21.031	20.2292	21.2754	21.1523	21.2699	21.1374	16.6524	21.027	21.1787	20.9564	21.3178	21.4325	21.2085	20.9288	21.0739	20.585
Q9Y490	2219800	2017300	2011800	2765800	1696500	1919200	2655100	2270100	2591400	2489400	1136900	2257100	2809900	2213000	1945500	121520	2015500	2127700	2517800	2296500	2313600	2667800	2031600	2039300	21.082	20.944	20.9401	21.3993	20.6941	20.8721	21.3403	21.1143	21.3053	21.2474	20.1167	21.106	21.4221	21.0776	20.8917	16.8908	20.9427	21.0209	21.2637	21.131	21.1417	21.3472	20.9542	20.9596	20.7756
P11142	2273000	2160500	2177000	2838200	1828200	2073800	2222200	2319900	2668300	2381500	1182400	2310600	2559000	2142800	1841700	102970	2035800	2117800	2295100	2137400	2114200	2321100	2066200	2026700	21.1162	21.0429	21.0539	21.4365	20.802	20.9838	21.0836	21.1456	21.3475	21.1834	20.1733	21.1398	21.2871	21.0311	20.8126	16.6519	20.9572	21.0141	21.1301	21.0274	21.0117	21.1464	20.9785	20.9507	20.8097
P10809	2172800	1960000	2180400	2601700	1689600	2048000	2387400	2188200	2671600	2366500	1050000	2343700	2663500	1902100	1913000	108100	1835600	2206200	2500000	1988300	2213500	2395400	1995700	2206200	21.0511	20.9024	21.0562	21.311	20.6883	20.9658	21.187	21.0613	21.3493	21.1743	20.002	21.1604	21.3449	20.8592	20.8674	16.722	20.8078	21.0731	21.2535	20.9231	21.0779	21.1918	20.9285	21.0731	20.7447
P19338	2319100	1811700	2078700	2819900	1514500	1965000	2257400	1894900	2541100	2353500	959040	2159800	2708800	1796000	1774300	127600	1789100	2043700	2443600	1777400	2016500	2395600	1834200	1989400	21.1451	20.7889	20.9873	21.4272	20.5304	20.9061	21.1062	20.8537	21.277	21.1664	19.8712	21.0425	21.3692	20.7764	20.7588	16.9613	20.7708	20.9628	21.2206	20.7613	20.9434	21.192	20.8067	20.9239	20.8387
P68104	2396200	1599200	2019800	2875000	1335300	1934500	2280900	1674500	2403400	2465100	814840	2056500	2743300	1477500	1650400	134420	1467800	2012600	2458500	1442200	1899200	2393800	1415600	1899300	21.1923	20.6089	20.9458	21.4551	20.3487	20.8835	21.1212	20.6753	21.1966	21.2332	19.6362	20.9718	21.3875	20.4947	20.6544	17.0364	20.4852	20.9406	21.2293	20.4598	20.857	21.1909	20.433	20.857	20.8859
O60218	1927500	1515300	1802100	2327900	1281800	1682900	2453300	1730800	2349100	2151700	878970	2016600	2501000	1745300	1805000	84017	1672300	2032600	2359400	1897500	2307400	2380600	1768000	2016900	20.8783	20.5312	20.7812	21.1506	20.2897	20.6825	21.2263	20.723	21.1637	21.037	19.7455	20.9435	21.2541	20.735	20.7836	16.3584	20.6734	20.9549	21.17	20.8557	21.1378	21.1829	20.7537	20.9437	20.5719
P13639	2049100	1855900	1843400	2554300	1556700	1725700	1963300	1931800	2245400	2144400	945440	1932400	2344400	1827500	1557100	85843	1805700	1785800	2082300	1778300	1761900	2146100	1733900	1676800	20.9666	20.8237	20.8139	21.2845	20.5701	20.7188	20.9048	20.8815	21.0985	21.0321	19.8506	20.882	21.1608	20.8014	20.5704	16.3894	20.7841	20.7681	20.9897	20.7621	20.7487	21.0333	20.7256	20.6773	20.6601
P49327	1701500	1512000	1727200	2116800	1266700	1643000	2142000	1741000	2283800	1939300	867690	1971700	2220600	1776000	1774000	89129	1589600	1905900	2043000	1787200	2129100	2132000	1636800	1869200	20.6984	20.528	20.72	21.0135	20.2726	20.6479	21.0305	20.7315	21.123	20.8871	19.7268	20.911	21.0825	20.7602	20.7586	16.4436	20.6002	20.862	20.9623	20.7693	21.0218	21.0238	20.6424	20.834	20.3919
Q01082	1783800	1497300	1711700	2289300	1267600	1655000	1902500	1598800	2112700	1901300	816110	1833400	2121300	1551900	1566100	95208	1479300	1759300	1994000	1558600	1822100	1978100	1544500	1689900	20.7665	20.5139	20.707	21.1265	20.2737	20.6584	20.8595	20.6086	21.0107	20.8586	19.6384	20.8061	21.0165	20.5656	20.5787	16.5388	20.4965	20.7466	20.9272	20.5718	20.7972	20.9157	20.5587	20.6885	20.4601
P07900	1759300	1633100	1771000	2158300	1348300	1666000	1779800	1799000	2244400	1902600	893000	1900400	2003900	1595500	1514000	101930	1520000	1714300	1723700	1550300	1730700	1867100	1452200	1553300	20.7466	20.6392	20.7561	21.0415	20.3627	20.668	20.7633	20.7788	21.0979	20.8595	19.7683	20.8579	20.9344	20.6056	20.5299	16.6372	20.5356	20.7092	20.7171	20.5641	20.7229	20.8324	20.4698	20.5669	20.4401
Q06830	1698100	1639500	1702300	2017200	1332400	1584500	1857100	1773800	2075100	1847000	879330	1834100	2015500	1773700	1580000	68963	1556400	1693000	1777200	1778700	1890300	1948800	1517600	1616500	20.6955	20.6448	20.6991	20.9439	20.3456	20.5956	20.8246	20.7584	20.9847	20.8168	19.746	20.8066	20.9427	20.7583	20.5915	16.0735	20.5698	20.6912	20.7612	20.7624	20.8502	20.8942	20.5334	20.6244	20.389
P11413	1682300	1353700	1476200	2017800	1133400	1395700	2141100	1562900	1923900	1894900	778210	1668000	2070500	1678300	1506900	78425	1430600	1587200	1862600	1711900	1828700	2129100	1360700	1469900	20.682	20.3685	20.4935	20.9444	20.1122	20.4126	21.0299	20.5758	20.8756	20.8537	19.5698	20.6697	20.9815	20.6786	20.5232	16.259	20.4482	20.5981	20.8289	20.7072	20.8024	21.0218	20.3759	20.4873	20.3756
P02545	1541100	1515100	1572000	1896300	1295000	1487100	1704600	1666300	1957200	1666700	828530	1702400	1948900	1588900	1443200	65069	1525800	1655500	1839400	1624400	1684500	1766600	1634200	1637000	20.5555	20.531	20.5842	20.8548	20.3045	20.5041	20.701	20.6682	20.9004	20.6686	19.6602	20.6991	20.8942	20.5996	20.4608	15.9897	20.5411	20.6588	20.8108	20.6315	20.6839	20.7525	20.6402	20.6426	20.2491
P00558	1504200	1327300	1434300	1863100	1165200	1339900	2014600	1540500	1849600	1722000	742660	1570700	1935400	1569700	1403000	73842	1456600	1515200	1749200	1754200	1749100	1931100	1360400	1452800	20.5206	20.3401	20.4519	20.8293	20.1521	20.3537	20.9421	20.555	20.8188	20.7157	19.5023	20.583	20.8842	20.5821	20.4201	16.1722	20.4742	20.5311	20.7383	20.7424	20.7382	20.881	20.3756	20.4704	20.2141
Q00610	1574200	1294200	1487100	1934600	1068300	1409300	1796200	1440500	1886500	1716800	721780	1627100	1925400	1431000	1401300	80437	1302100	1588200	1795900	1400000	1627800	1829000	1343700	1535600	20.5862	20.3036	20.5041	20.8836	20.0269	20.4265	20.7765	20.4581	20.8473	20.7113	19.4612	20.6339	20.8767	20.4486	20.4183	16.2956	20.3124	20.599	20.7763	20.417	20.6345	20.8026	20.3578	20.5504	20.2797
P07237	1572900	1355100	1214900	1922100	1118800	1191700	1726600	1447400	1523000	1718000	757070	1381100	2181500	1419900	1146600	71271	1551500	1473800	2288900	1462600	1350700	1744100	1934600	1618200	20.585	20.37	20.2124	20.8743	20.0935	20.1846	20.7195	20.465	20.5385	20.7123	19.5301	20.3974	21.0569	20.4374	20.1289	16.121	20.5652	20.4911	21.1262	20.4801	20.3653	20.7341	20.8836	20.626	20.2786
P53396	1367400	1371200	1445200	1720200	1177200	1363100	1602900	1615000	1893500	1558600	772360	1611500	1728000	1597300	1382600	75491	1463300	1508800	1531600	1600200	1586500	1659000	1371500	1443800	20.383	20.387	20.4628	20.7141	20.1669	20.3785	20.6123	20.6231	20.8526	20.5718	19.5589	20.62	20.7207	20.6072	20.399	16.204	20.4808	20.525	20.5466	20.6098	20.5974	20.6619	20.3873	20.4614	20.0766
P52895	1280100	1080600	1315700	1585300	955990	1241400	2099900	1368400	1761800	1558700	666200	1559600	1857200	1526500	1445300	75009	1320400	1608100	1680000	1796100	1965100	1831000	1330400	1567800	20.2878	20.0434	20.3274	20.5963	19.8666	20.2435	21.0019	20.3841	20.7486	20.5719	19.3456	20.5727	20.8247	20.5418	20.4629	16.1948	20.3325	20.6169	20.68	20.7764	20.9062	20.8042	20.3434	20.5803	19.9814
P06744	1344000	1352600	1271200	1711300	1149100	1213700	1841400	1566100	1655700	1571100	790600	1418800	1870300	1641800	1281900	67530	1521300	1413900	1623600	1727900	1585400	1725000	1501200	1314000	20.3581	20.3673	20.2778	20.7067	20.1321	20.211	20.8124	20.5787	20.659	20.5833	19.5926	20.4362	20.8348	20.6468	20.2899	16.0432	20.5369	20.4312	20.6308	20.7206	20.5964	20.7182	20.5177	20.3255	20.0517
P29401	1364200	1129100	1338600	1768400	950710	1282200	1925600	1320600	1818500	1604700	650070	1553300	1895100	1447500	1379100	74181	1367900	1540200	1748800	1592900	1745100	1805700	1275500	1508500	20.3796	20.1067	20.3523	20.754	19.8586	20.2902	20.8769	20.3328	20.7943	20.6139	19.3102	20.5669	20.8538	20.4651	20.3953	16.1788	20.3835	20.5547	20.7379	20.6032	20.7349	20.7841	20.2826	20.5247	20.0732
Q9NZM1	1666300	1439600	1484500	2013800	1198500	1388800	1424400	1534500	1776900	1693100	767660	1539700	1832400	1388200	1209100	80674	1348000	1389500	1555300	1267100	1248800	1652900	1234200	1253000	20.6682	20.4572	20.5015	20.9415	20.1928	20.4054	20.4419	20.5493	20.7609	20.6912	19.5501	20.5542	20.8053	20.4048	20.2055	16.2998	20.3624	20.4061	20.5688	20.2731	20.2521	20.6566	20.2351	20.257	20.3618
P38646	1320900	1215100	1656700	1674100	1006900	1561900	1428800	1332000	2083900	1464100	662500	1804000	1638700	1239800	1529400	64737	1177400	1701400	1482400	1227100	1751900	1497300	1241300	1659100	20.3331	20.2126	20.6599	20.675	19.9415	20.5749	20.4464	20.3452	20.9909	20.4816	19.3376	20.7828	20.6441	20.2417	20.5445	15.9823	20.1672	20.6983	20.4995	20.2268	20.7405	20.5139	20.2434	20.662	20.0266
P26038	1348200	1263800	1446500	1702600	1078000	1342400	1559200	1385000	1812000	1461800	695130	1533300	1641300	1351500	1301300	73503	1292900	1460000	1487000	1409500	1567100	1581000	1315800	1403700	20.3626	20.2693	20.4641	20.6993	20.0399	20.3564	20.5724	20.4015	20.7892	20.4793	19.4069	20.5482	20.6464	20.3661	20.3115	16.1655	20.3022	20.4775	20.504	20.4268	20.5797	20.5924	20.3275	20.4208	20.0562
P18206	1590400	1272900	1627100	2003500	1103800	1543000	1430400	1333100	1876400	1567200	642050	1598100	1689800	1206100	1283100	83477	1124900	1431700	1448500	1183100	1436400	1555100	1038700	1329400	20.601	20.2797	20.6339	20.9341	20.074	20.5573	20.448	20.3464	20.8395	20.5798	19.2923	20.6079	20.6884	20.2019	20.2912	16.3491	20.1014	20.4493	20.4661	20.1741	20.454	20.5686	19.9863	20.3423	20.2945
P52209	1391700	1214000	1296000	1705100	1013800	1217600	1725800	1373100	1690100	1546800	696760	1449200	1685100	1454300	1271900	76725	1271600	1339600	1518200	1529700	1549600	1729000	1231600	1294300	20.4084	20.2113	20.3056	20.7014	19.9513	20.2156	20.7188	20.389	20.6887	20.5609	19.4103	20.4668	20.6844	20.4719	20.2786	16.2274	20.2782	20.3534	20.5339	20.5448	20.5635	20.7215	20.2321	20.3037	20.102
P42704	1362800	1299900	1260500	1697400	1045200	1190800	1407300	1408500	1569400	1418200	721660	1360000	1601300	1365900	1170300	70310	1280200	1304200	1463700	1319800	1339400	1476900	1342600	1270500	20.3781	20.31	20.2656	20.6949	19.9953	20.1835	20.4245	20.4257	20.5818	20.4356	19.461	20.3752	20.6108	20.3814	20.1584	16.1014	20.2879	20.3147	20.4812	20.3319	20.3532	20.4941	20.3566	20.277	20.0717
P14625	1223500	1075900	1332600	1515300	879280	1277700	1338700	1157700	1647200	1333000	602770	1478800	1730300	1133100	1231100	56414	1283000	1712000	1906500	1131300	1441700	1337400	1561000	1953700	20.2226	20.0371	20.3458	20.5312	19.746	20.2851	20.3524	20.1428	20.6516	20.3462	19.2012	20.496	20.7226	20.1118	20.2315	15.7838	20.2911	20.7073	20.8625	20.1096	20.4593	20.351	20.574	20.8978	19.9161
P31327	1258000	1122200	1171800	1560500	926540	1117500	1624100	1249800	1518300	1398000	632640	1310000	1614200	1315500	1200300	63507	1198700	1293800	1574400	1403800	1486500	1564800	1286700	1343400	20.2627	20.0979	20.1603	20.5736	19.8215	20.0918	20.6312	20.2533	20.534	20.4149	19.271	20.3211	20.6224	20.3272	20.195	15.9546	20.193	20.3032	20.5864	20.4209	20.5035	20.5775	20.2952	20.3575	19.9563
P50990	1438800	1157700	1352700	1727000	978510	1281700	1421200	1254200	1654000	1516700	629130	1434400	1637600	1152400	1144800	73126	1077900	1293400	1428100	1112000	1303600	1518200	1040700	1239400	20.4564	20.1428	20.3674	20.7198	19.9002	20.2896	20.4387	20.2583	20.6575	20.5325	19.263	20.452	20.6432	20.1362	20.1267	16.1581	20.0398	20.3027	20.4457	20.0847	20.3141	20.5339	19.9891	20.2412	20.15
P63104	1361100	1217300	1217200	1646700	1031400	1136500	1472200	1315400	1480800	1461600	666120	1300100	1680000	1281200	1076300	61670	1210400	1231400	1530400	1282400	1275900	1506100	1238100	1223900	20.3763	20.2153	20.2151	20.6511	19.9762	20.1162	20.4895	20.3271	20.4979	20.4791	19.3454	20.3102	20.68	20.2891	20.0376	15.9123	20.2071	20.2319	20.5455	20.2904	20.2831	20.5224	20.2397	20.2231	20.0699
P55072	1235200	1170900	1270900	1539600	1006400	1215200	1370700	1282200	1593600	1368900	640450	1374500	1544500	1233600	1154500	60648	1188700	1319900	1403100	1287400	1389000	1432000	1154300	1249400	20.2363	20.1592	20.2774	20.5541	19.9408	20.2128	20.3865	20.2902	20.6039	20.3846	19.2887	20.3905	20.5587	20.2344	20.1388	15.8882	20.181	20.332	20.4202	20.296	20.4056	20.4496	20.1386	20.2528	19.9299
P68363	1378700	1095700	1240600	1639100	919400	1180900	1495900	1194500	1542300	1463000	593730	1325400	1633300	1165300	1130200	72659	1096700	1291800	1483800	1156700	1329400	1536700	1075200	1224500	20.3949	20.0634	20.2426	20.6445	19.8103	20.1715	20.5126	20.188	20.5567	20.4805	19.1794	20.338	20.6394	20.1523	20.1081	16.1489	20.0647	20.301	20.5009	20.1416	20.3423	20.5514	20.0362	20.2238	20.0884
P00338	1267300	1100200	1236200	1574000	896540	1174800	1491800	1220800	1600800	1402400	622330	1366200	1510100	1260200	1208500	63479	1123300	1287700	1354000	1268600	1455400	1514000	1077500	1211200	20.2733	20.0693	20.2375	20.586	19.774	20.164	20.5086	20.2194	20.6104	20.4195	19.2473	20.3817	20.5262	20.2652	20.2048	15.954	20.0993	20.2964	20.3688	20.2748	20.473	20.5299	20.0393	20.208	19.9669
P60174	1209400	1107600	1310200	1517000	957190	1217100	1440000	1252900	1654500	1357900	605190	1399100	1543900	1165300	1192900	58750	1096300	1332500	1369400	1269700	1439400	1463500	1139000	1265000	20.2059	20.079	20.3214	20.5328	19.8684	20.215	20.4576	20.2568	20.658	20.3729	19.207	20.4161	20.5581	20.1523	20.186	15.8423	20.0642	20.3457	20.3851	20.2761	20.457	20.481	20.1193	20.2707	19.8994
Q9P2E9	1301800	916750	1073800	1701200	786030	1006700	1590300	1023600	1354200	1478500	536350	1212300	2059400	1147600	1006600	42834	1368700	1407000	2373100	1224300	1225400	1589500	1538600	1638200	20.3121	19.8062	20.0343	20.6981	19.5842	19.9412	20.6009	19.9652	20.369	20.4957	19.0328	20.2093	20.9738	20.1302	19.9411	15.3865	20.3844	20.4242	21.1783	20.2235	20.2248	20.6001	20.5532	20.6437	20.0056
P34932	1226000	1233400	1276200	1509100	1027100	1222500	1194800	1329300	1593200	1280800	670300	1384500	1464900	1273400	1129200	60521	1239800	1307400	1314200	1240800	1282100	1279900	1281900	1301200	20.2255	20.2342	20.2834	20.5253	19.9701	20.2214	20.1883	20.3422	20.6035	20.2886	19.3544	20.4009	20.4824	20.2803	20.1069	15.8851	20.2417	20.3183	20.3258	20.2428	20.2901	20.2876	20.2899	20.3114	19.9191
Q9UPN3	1359100	1157700	1202900	1671800	935370	1157000	1368300	1228900	1488200	1416300	629040	1298100	1647300	1186600	1108400	64106	1144800	1246600	1469300	1154500	1242600	1470700	1167600	1188900	20.3742	20.1428	20.1981	20.673	19.8352	20.142	20.384	20.2289	20.5051	20.4337	19.2628	20.308	20.6517	20.1784	20.08	15.9682	20.1267	20.2496	20.4867	20.1388	20.2449	20.4881	20.1551	20.1812	20.0678
P07814	1424600	1125100	1111300	1758500	932820	1049800	1463900	1245900	1422700	1558900	626340	1215900	1719700	1213100	1020000	76151	1165800	1142200	1526300	1166600	1123600	1575600	1111500	1069600	20.4421	20.1016	20.0838	20.7459	19.8312	20.0017	20.4814	20.2488	20.4402	20.5721	19.2566	20.2136	20.7137	20.2103	19.9601	16.2166	20.1529	20.1234	20.5416	20.1539	20.0997	20.5875	20.0841	20.0286	20.1357
P07195	1155100	1076700	1277200	1351900	897310	1212300	1315900	1183100	1613700	1293000	591910	1403600	1364900	1157800	1186100	57577	1077800	1321600	1236900	1160600	1429000	1318400	1041100	1284100	20.1396	20.0382	20.2846	20.3666	19.7752	20.2093	20.3276	20.1741	20.6219	20.3023	19.175	20.4207	20.3804	20.143	20.1778	15.8132	20.0397	20.3339	20.2383	20.1464	20.4466	20.3304	19.9897	20.2923	19.8331
P40939	1195100	856390	1186900	1480400	715750	1138300	1580000	991270	1548100	1401500	497070	1337000	1640900	1020800	1197100	63933	947110	1363400	1542900	1089300	1488800	1518900	988040	1396500	20.1887	19.7079	20.1788	20.4976	19.4491	20.1184	20.5915	19.9189	20.5621	20.4185	18.9231	20.3506	20.6461	19.9613	20.1911	15.9643	19.8532	20.3788	20.5572	20.055	20.5057	20.5346	19.9142	20.4134	19.8823
P31948	1235000	1244200	1124600	1533700	1015300	1070900	1185500	1342700	1390300	1313200	679570	1213200	1445800	1204600	958770	65550	1163800	1107900	1282000	1180900	1090200	1268200	1244700	1081800	20.2361	20.2468	20.101	20.5486	19.9535	20.0304	20.1771	20.3567	20.407	20.3247	19.3743	20.2104	20.4634	20.2001	19.8708	16.0003	20.1504	20.0794	20.29	20.1715	20.0562	20.2744	20.2474	20.045	19.9296
P04075	951380	1190100	1223400	1217400	988650	1143600	1175200	1317900	1570600	1094500	663020	1336300	1240200	1299200	1167400	46085	1223400	1281200	1172900	1326600	1384400	1191000	1272700	1240700	19.8597	20.1827	20.2225	20.2154	19.9151	20.1252	20.1645	20.3298	20.5829	20.0618	19.3387	20.3498	20.2421	20.3092	20.1549	15.492	20.2225	20.2891	20.1616	20.3393	20.4008	20.1837	20.2795	20.2427	19.5532
P13667	1201500	1072100	866710	1510100	931510	813760	1418000	1206900	1124300	1361200	606600	982740	1867400	1081600	791420	58377	1389200	1129200	2049100	1211800	957390	1388800	1751000	1317600	20.1964	20.032	19.7252	20.5262	19.8292	19.6342	20.4354	20.2029	20.1006	20.3764	19.2104	19.9065	20.8326	20.0447	19.5941	15.8331	20.4058	20.1069	20.9666	20.2087	19.8687	20.4054	20.7397	20.3295	19.89
P23528	1178300	1180200	1149800	1370100	1060200	1095300	1349000	1322700	1355000	1330100	635680	1220500	1410000	1202200	966770	52956	1122400	1139200	1252500	1222300	1216800	1346300	991490	1043600	20.1683	20.1706	20.133	20.3858	20.0159	20.0629	20.3635	20.3351	20.3699	20.3431	19.2779	20.219	20.4273	20.1972	19.8828	15.6925	20.0982	20.1196	20.2564	20.2212	20.2147	20.3606	19.9192	19.9931	19.8618
P09992	573760	523680	593320	834440	492880	610840	715750	542770	744650	2251000	1029800	1865800	6434100	621470	611700	12567	4981300	4282400	6694400	572960	713630	723540	5061700	4461500	19.1301	18.9983	19.1785	19.6704	18.9109	19.2204	19.4491	19.05	19.5062	21.1021	19.9739	20.8314	22.6173	19.2453	19.2225	13.6174	22.2481	22.03	22.6745	19.1281	19.4448	19.4647	22.2712	22.0891	18.8236
P31939	1089600	1053900	1321000	1341300	881680	1241400	1172300	1158800	1641100	1143100	568110	1404000	1280000	1080700	1198200	60262	1009300	1303400	1126300	1085300	1391700	1200700	1013800	1241800	20.0554	20.0073	20.3332	20.3552	19.7499	20.2435	20.1609	20.1442	20.6462	20.1245	19.1158	20.4211	20.2877	20.0435	20.1924	15.879	19.9449	20.3138	20.1032	20.0497	20.4084	20.1954	19.9513	20.244	19.7489
P15924	961640	938660	996040	1188400	793470	936750	1429600	1139700	1363300	1153300	591100	1207800	1456300	1236000	1124200	43768	1173500	1277600	1515100	1358300	1416900	1371500	1359400	1383600	19.8751	19.8402	19.9258	20.1806	19.5978	19.8373	20.4472	20.1202	20.3787	20.1373	19.173	20.204	20.4739	20.2372	20.1005	15.4176	20.1624	20.285	20.531	20.3734	20.4343	20.3873	20.3745	20.4	19.5687
P12270	1230800	1047700	1133600	1568100	863720	1077600	1319000	1097600	1409100	1285100	554140	1216400	1487900	1039200	1043600	58142	983370	1128600	1394900	1056400	1191500	1368000	1077100	1127200	20.2312	19.9988	20.1125	20.5806	19.7202	20.0394	20.331	20.0659	20.4263	20.2934	19.0799	20.2142	20.5048	19.987	19.9931	15.8273	19.9074	20.1061	20.4117	20.0107	20.1843	20.3836	20.0387	20.1043	19.9247
P07437	1152100	1037200	1086600	1464700	873430	1023000	1261300	1165100	1365800	1274800	572090	1151800	1436600	1126500	986390	60321	1060100	1132200	1274500	1136100	1146100	1339000	1073800	1089000	20.1358	19.9843	20.0514	20.4822	19.7363	19.9644	20.2665	20.152	20.3813	20.2818	19.1259	20.1355	20.4542	20.1034	19.9118	15.8804	20.0158	20.1107	20.2815	20.1157	20.1283	20.3527	20.0343	20.0546	19.8294
Q00839	1111900	1048100	987240	1399600	886160	948580	1378700	1182000	1281300	1300000	590430	1109000	1449000	1153100	945590	53653	1118500	1076800	1389600	1202600	1116400	1364800	1128300	1073200	20.0846	19.9993	19.913	20.4166	19.7572	19.8554	20.3949	20.1728	20.2892	20.3101	19.1714	20.0808	20.4666	20.1371	19.8509	15.7114	20.0931	20.0383	20.4062	20.1977	20.0904	20.3803	20.1057	20.0335	19.7782
P49792	1075800	1193300	1029800	1367200	1001300	987720	1174800	1316200	1282600	1159200	659750	1119800	1294400	1287400	946310	42556	1191400	1036200	1165800	1260200	1086900	1207100	1182100	990420	20.037	20.1865	19.9739	20.3828	19.9334	19.9137	20.164	20.3279	20.2906	20.1447	19.3316	20.0948	20.3039	20.296	19.852	15.3771	20.1842	19.9829	20.1529	20.2652	20.0518	20.2031	20.1729	19.9177	19.7305
Q8IVF2	1308300	943740	1242500	1605900	769570	1184400	1140300	979640	1483800	1318100	493450	1297800	1460600	881500	1034300	71810	866630	1185800	1265800	838380	1099100	1280900	894560	1100700	20.3193	19.848	20.2448	20.615	19.5537	20.1757	20.121	19.9019	20.5009	20.33	18.9125	20.3076	20.4781	19.7496	19.9802	16.1319	19.7251	20.1774	20.2716	19.6772	20.0679	20.2887	19.7708	20.07	20.0128
Q92616	1222100	980900	983150	1492500	810070	941160	1366700	1099900	1284500	1338800	539920	1101000	1481100	1058000	944030	65079	969810	1043500	1320700	1022800	1096500	1420600	974090	990640	20.2209	19.9037	19.9071	20.5093	19.6277	19.8441	20.3823	20.0689	20.2928	20.3525	19.0424	20.0704	20.4982	20.0129	19.8485	15.9899	19.8873	19.993	20.3329	19.9641	20.0645	20.4381	19.8937	19.918	19.9145
P48643	1265000	1037200	1030100	1588900	887370	1000300	1256200	1139100	1302300	1318000	558830	1104600	1440600	1064300	887400	65125	993240	1010600	1228000	1036000	1004100	1292400	937710	934550	20.2707	19.9843	19.9744	20.5996	19.7592	19.932	20.2606	20.1195	20.3126	20.3299	19.092	20.0751	20.4582	20.0215	19.7592	15.9909	19.9218	19.9468	20.2279	19.9826	19.9375	20.3016	19.8388	19.8339	19.9643
P52272	898700	965660	1214400	1129000	818970	1146300	1098600	1117500	1600200	1005800	543590	1349400	1116400	1083900	1204000	52366	956390	1252200	1007700	1107500	1426600	1108000	950990	1197500	19.7775	19.8812	20.2118	20.1066	19.6435	20.1286	20.0672	20.0918	20.6098	19.9399	19.0522	20.3639	20.0904	20.0478	20.1994	15.6763	19.8672	20.256	19.9426	20.0789	20.4441	20.0795	19.8591	20.1916	19.471
P11021	1060900	848750	999530	1329900	725160	945010	1072300	887310	1155500	1151000	480750	1105100	1769700	844420	830720	44015	1143100	1354100	1870200	847750	950580	1075100	1371900	1514000	20.0169	19.695	19.9309	20.3429	19.4679	19.85	20.0323	19.7591	20.1401	20.1345	18.8749	20.0757	20.7551	19.6876	19.664	15.4257	20.1245	20.3689	20.8348	19.6933	19.8584	20.036	20.3877	20.5299	19.7104
Q63HN8	934280	818010	755430	1158600	682480	726380	1168400	940770	994310	1095500	511340	909160	1757500	979830	791550	32421	1362200	1255300	2522500	1010300	939180	1157400	2102700	1850600	19.8335	19.6418	19.5269	20.144	19.3804	19.4704	20.1561	19.8435	19.9233	20.0632	18.9639	19.7942	20.7451	19.9022	19.5943	14.9846	20.3775	20.2596	21.2664	19.9464	19.841	20.1425	21.0038	20.8196	19.5271
P27816	1344800	808310	1052000	1658200	667590	992810	1352200	851320	1289900	1375700	429800	1121800	1605300	789920	936840	72996	768310	1045100	1405200	818090	1062500	1432400	813630	1033300	20.359	19.6245	20.0047	20.6612	19.3486	19.9212	20.3669	19.6993	20.2988	20.3917	18.7133	20.0974	20.6144	19.5913	19.8374	16.1555	19.5513	19.9952	20.4223	19.6419	20.019	20.45	19.634	19.9788	20.0525
P46821	1329700	923640	1054500	1662100	765930	1021700	1209700	959760	1260700	1353100	475430	1099900	1512500	877380	876780	59131	849070	1026800	1294900	843600	970540	1313800	824320	929680	20.3427	19.817	20.0081	20.6646	19.5469	19.9625	20.2062	19.8723	20.2658	20.3678	18.8589	20.0689	20.5285	19.7428	19.7419	15.8516	19.6955	19.9697	20.3044	19.6862	19.8884	20.3253	19.6528	19.8264	20.0362
P50991	1023800	1068600	989350	1343100	927400	917630	1124600	1215600	1273500	1138400	574240	1041200	1223000	991310	834410	61860	954120	950240	1100300	1001100	970240	1150900	1004100	862450	19.9655	20.0273	19.9161	20.3571	19.8228	19.8076	20.101	20.2132	20.2804	20.1186	19.1313	19.9898	20.222	19.919	19.6704	15.9167	19.8638	19.8579	20.0695	19.9332	19.888	20.1343	19.9375	19.7181	19.6591
Q6P2Q9	1060900	924630	1013400	1311000	777650	968160	1161400	1041800	1286100	1154700	511470	1107600	1215100	1029900	956160	58734	892320	996130	1074600	1038800	1128400	1205700	855840	937800	20.0169	19.8185	19.9508	20.3222	19.5688	19.8849	20.1474	19.9906	20.2946	20.1391	18.9643	20.079	20.2126	19.9741	19.8669	15.8419	19.7672	19.926	20.0354	19.9865	20.1058	20.2014	19.707	19.8389	19.7104
P49368	1066000	968350	975380	1301700	808830	917590	1123800	1080700	1228500	1149300	532080	1059100	1282300	1008300	888110	62301	926150	1006600	1136600	974940	1014100	1179400	912030	938530	20.0238	19.8852	19.8956	20.312	19.6255	19.8075	20.1	20.0435	20.2285	20.1323	19.0213	20.0144	20.2903	19.9435	19.7604	15.927	19.8209	19.9411	20.1163	19.895	19.9518	20.1696	19.7987	19.84	19.7173
O75643	1225800	1144700	772980	1509200	953970	742920	1318600	1264700	974590	1311000	629590	831910	1320000	1234000	718640	62614	1018900	731880	1158000	1191600	818800	1395400	955830	666860	20.2253	20.1265	19.5601	20.5254	19.8636	19.5028	20.3306	20.2704	19.8944	20.3222	19.2641	19.6661	20.3321	20.2349	19.4549	15.9342	19.9586	19.4812	20.1432	20.1845	19.6432	20.4122	19.8664	19.347	19.9189
P11940	1101300	1022000	981000	1358300	853480	940030	1040800	1052000	1165400	1112200	548910	1001500	1265400	1028700	837620	44026	1029500	981220	1152000	984720	950160	1109800	1033200	959000	20.0708	19.963	19.9039	20.3734	19.703	19.8423	19.9893	20.0047	20.1524	20.085	19.0662	19.9337	20.2712	19.9724	19.6759	15.4261	19.9735	19.9042	20.1357	19.9094	19.8578	20.0819	19.9787	19.8712	19.7643
P27708	961970	827630	1233700	1171200	678620	1160900	1038000	911520	1560400	1026600	453490	1347800	1127800	864680	1123600	50905	797000	1252000	998950	850340	1299400	1085700	780860	1174000	19.8756	19.6586	20.2346	20.1596	19.3722	20.1468	19.9854	19.7979	20.5735	19.9694	18.7907	20.3622	20.1051	19.7218	20.0997	15.6355	19.6042	20.2558	19.9301	19.6977	20.3094	20.0502	19.5747	20.163	19.5692
P09211	1148300	687250	1039500	1346700	601830	954520	1357600	789100	1318800	1257200	388830	1137500	1466800	792810	971520	72617	751900	1123200	1307300	826380	1156700	1336100	732230	1062200	20.1311	19.3905	19.9875	20.361	19.199	19.8644	20.3726	19.5898	20.3308	20.2618	18.5688	20.1174	20.4842	19.5966	19.8899	16.148	19.5202	20.0992	20.3182	19.6564	20.1416	20.3496	19.4819	20.0186	19.8246
P16615	990410	860410	930840	1224100	712810	885690	1163900	974100	1177200	1120100	494770	1038900	1240500	962970	893250	54217	876440	994960	1179200	931660	1039200	1181900	926360	991410	19.9177	19.7147	19.8282	20.2233	19.4432	19.7564	20.1505	19.8937	20.1669	20.0952	18.9164	19.9866	20.2425	19.8771	19.7687	15.7265	19.7413	19.9243	20.1694	19.8294	19.987	20.1727	19.8212	19.9191	19.6112
P40926	830640	919780	1061200	993770	790690	994250	976090	1035100	1314500	924350	512010	1135300	1040500	1003700	964950	44399	945970	1102000	957130	1043000	1216700	962560	932890	1086000	19.6639	19.8109	20.0173	19.9226	19.5928	19.9232	19.8967	19.9813	20.3261	19.8181	18.9658	20.1146	19.9888	19.9369	19.8801	15.4382	19.8514	20.0717	19.8684	19.9923	20.2145	19.8765	19.8313	20.0506	19.3574
P0DMV9	951700	797370	908200	1210000	671650	860530	1036800	940860	1237100	1115900	477190	1071700	1327300	856780	822220	52414	916310	1027500	1312000	902340	970360	1077500	1046300	1097600	19.8601	19.6049	19.7927	20.2066	19.3574	19.7149	19.9837	19.8436	20.2385	20.0898	18.8642	20.0315	20.3401	19.7086	19.6492	15.6777	19.8055	19.9707	20.3233	19.7833	19.8882	20.0393	19.9969	20.0659	19.5537
P40925	931460	910590	894940	1152600	779320	838820	1173400	1040900	1162600	1068600	494000	972620	1172900	1001400	850390	49893	904090	941570	1029600	1053200	1066100	1133000	901080	876150	19.8291	19.7964	19.7714	20.1365	19.5719	19.678	20.1623	19.9894	20.1489	20.0273	18.9142	19.8915	20.1616	19.9336	19.6978	15.6065	19.7861	19.8447	19.9737	20.0063	20.0239	20.1117	19.7813	19.7408	19.5227
Q14980	913100	841440	931710	1217900	705120	868070	1166900	951920	1215300	1024700	480850	1025000	1180700	979200	930700	46990	872300	967230	1082000	1016300	1101500	1179200	878210	934160	19.8004	19.6825	19.8295	20.216	19.4275	19.7275	20.1542	19.8605	20.2129	19.9668	18.8752	19.9672	20.1712	19.9012	19.828	15.5201	19.7345	19.8835	20.0453	19.9549	20.071	20.1694	19.7442	19.8333	19.494
O60701	859270	915770	865050	1080600	762070	812780	1098400	1049200	1135900	989000	516500	965020	1132000	1083500	851510	47690	990540	945480	1028700	1118500	1051600	1079300	972120	919420	19.7128	19.8046	19.7224	20.0434	19.5396	19.6325	20.067	20.0009	20.1154	19.9156	18.9784	19.8802	20.1104	20.0473	19.6997	15.5414	19.9179	19.8507	19.9724	20.0931	20.0042	20.0417	19.8908	19.8104	19.4063
P09936	965050	822260	814740	1360900	744710	758120	1369400	989990	1084200	1146200	458360	909970	1448100	897410	788000	49494	846110	890020	1213700	1002100	963900	1230700	874830	824920	19.8802	19.6492	19.636	20.3761	19.5063	19.5321	20.3851	19.9171	20.0482	20.1284	18.8061	19.7955	20.4657	19.7754	19.5878	15.595	19.6905	19.7635	20.211	19.9346	19.8785	20.231	19.7386	19.6539	19.5738
P11216	960990	875330	882940	1187200	721650	836530	1089600	995470	1135100	1032200	484430	970070	1202900	933830	835740	52795	868420	933140	1080800	959210	984780	1085300	904830	892360	19.8742	19.7395	19.752	20.1791	19.4609	19.6741	20.0554	19.925	20.1144	19.9773	18.8859	19.8877	20.1981	19.8328	19.6727	15.6881	19.728	19.8317	20.0437	19.8715	19.9094	20.0497	19.7873	19.7673	19.5677
P09525	690890	777620	792030	832850	670880	745470	1259200	959470	1076400	846670	480510	941810	1045900	1084800	950120	36443	970740	1004400	1035000	1316800	1307900	1065500	1048000	1062600	19.3981	19.5687	19.5952	19.6677	19.3557	19.5078	20.2641	19.8719	20.0378	19.6914	18.8742	19.8451	19.9963	20.049	19.8578	15.1534	19.8887	19.9379	19.9812	20.3286	20.3188	20.0231	19.9992	20.0192	19.0917
P49411	950750	883740	778860	1137600	729100	736720	1112800	998800	993190	1062000	498000	864450	1210200	981180	733030	51455	925100	846050	1149000	984620	871410	1108800	969990	848950	19.8587	19.7533	19.571	20.1176	19.4758	19.4908	20.0858	19.9298	19.9217	20.0184	18.9258	19.7214	20.2068	19.9042	19.4835	15.651	19.8192	19.6904	20.1319	19.9092	19.733	20.0806	19.8876	19.6953	19.5523
P20700	774290	855540	998440	958750	721420	935050	911180	946940	1254900	851890	487120	1092700	979740	911150	943010	37605	889120	1097400	943950	927480	1116800	915870	950620	1071000	19.5625	19.7065	19.9293	19.8708	19.4605	19.8347	19.7974	19.8529	20.2591	19.7003	18.8939	20.0595	19.902	19.7973	19.8469	15.1986	19.762	20.0657	19.8484	19.823	20.0909	19.8048	19.8585	20.0305	19.2561
Q99832	1111900	838880	793260	1309700	692050	748390	1199600	918930	1000400	1217800	461990	874890	1303400	848910	716800	61136	799720	800040	1169600	827720	805930	1247800	806370	781130	20.0846	19.6781	19.5974	20.3208	19.4005	19.5134	20.1941	19.8096	19.9321	20.2158	18.8175	19.7387	20.3138	19.6953	19.4512	15.8997	19.6091	19.6097	20.1576	19.6588	19.6203	20.251	19.6211	19.5752	19.7782
P06748	893370	752390	1065400	1129400	657640	1032800	914860	812410	1344000	983500	395140	1158900	1080000	765040	917360	53062	757110	1075800	971910	790340	1059400	969170	724290	1025300	19.7689	19.5211	20.023	20.1071	19.3269	19.9781	19.8032	19.6318	20.3581	19.9076	18.592	20.1443	20.0426	19.5452	19.8071	15.6954	19.5301	20.037	19.8905	19.5921	20.0148	19.8864	19.4662	19.9676	19.4625
P50395	984600	951930	695470	1210200	790820	682690	1136100	1077500	899250	1089000	526240	777340	1221200	1030800	655860	48373	976750	771160	1119400	1029300	801580	1124300	968700	742470	19.9092	19.8605	19.4076	20.2068	19.593	19.3809	20.1157	20.0393	19.7784	20.0546	19.0054	19.5682	20.2199	19.9753	19.323	15.5619	19.8976	19.5567	20.0943	19.9732	19.6125	20.1006	19.8857	19.502	19.6027
P11586	996480	838570	811680	1181800	732310	770890	1108200	934890	1022600	1086100	462940	885750	1197600	924600	746080	53486	859630	842710	1078100	965720	892310	1124500	807960	799860	19.9265	19.6776	19.6306	20.1726	19.4821	19.5562	20.0798	19.8344	19.9638	20.0507	18.8205	19.7565	20.1917	19.8185	19.509	15.7069	19.7134	19.6847	20.0401	19.8812	19.7672	20.1009	19.6239	19.6094	19.62
Q08211	922170	809800	827470	1145000	693270	787810	1065800	924580	1062500	1017700	457430	929310	1134100	924400	795480	54493	854230	901200	1049200	949900	951550	1078900	818700	847930	19.8147	19.6272	19.6583	20.1269	19.4031	19.5875	20.0235	19.8184	20.019	19.9569	18.8032	19.8258	20.1131	19.8182	19.6015	15.7338	19.7043	19.7815	20.0009	19.8574	19.8599	20.0411	19.643	19.6936	19.5082
O60506	939310	850350	895670	1187700	694780	858400	930450	895550	1088200	983190	457210	962990	1103300	864210	805520	43109	833360	929600	1010000	830600	905000	999120	870100	889180	19.8412	19.6977	19.7726	20.1797	19.4062	19.7113	19.8276	19.7724	20.0535	19.9071	18.8025	19.8772	20.0734	19.721	19.6196	15.3957	19.6686	19.8263	19.9459	19.6638	19.7876	19.9303	19.7308	19.7621	19.5348
P13010	818860	823170	872400	1029900	688450	846190	974190	916350	1147400	916890	459340	978380	1023300	931140	834640	47357	868970	924900	913230	948180	986880	983590	837810	898660	19.6433	19.6508	19.7346	19.9741	19.393	19.6906	19.8938	19.8055	20.1299	19.8064	18.8092	19.9	19.9648	19.8286	19.6708	15.5313	19.7289	19.8189	19.8006	19.8548	19.9125	19.9077	19.6763	19.7774	19.3368
P67936	850390	893750	1037300	1129300	743450	946800	763170	911890	1214800	863820	462310	1049100	991130	804840	827430	40460	821040	943370	918950	892330	910160	854530	970000	945610	19.6978	19.7695	19.9844	20.107	19.5039	19.8527	19.5416	19.7985	20.2123	19.7204	18.8185	20.0007	19.9187	19.6183	19.6583	15.3042	19.6471	19.8475	19.8096	19.7672	19.7958	19.7048	19.8876	19.8509	19.3913
Q00341	829900	818890	962330	1003400	694790	912580	917780	899440	1179700	892980	455650	1026200	996700	898230	878520	39190	831820	974220	907270	898390	1014300	940210	807220	921550	19.6626	19.6433	19.8762	19.9365	19.4062	19.7996	19.8078	19.7787	20.17	19.7683	18.7976	19.9689	19.9268	19.7767	19.7447	15.2582	19.6659	19.8939	19.7912	19.777	19.9521	19.8426	19.6226	19.8137	19.3561
P15311	1024600	958290	748840	1220400	802400	708760	1000600	986510	889640	1034000	498970	770490	1159000	944820	634250	60074	908930	731390	1023600	918370	725960	1047400	888870	695320	19.9666	19.8701	19.5143	20.2189	19.614	19.4349	19.9324	19.912	19.7629	19.9798	18.9286	19.5554	20.1444	19.8497	19.2747	15.8745	19.7938	19.4803	19.9652	19.8087	19.4695	19.9984	19.7616	19.4073	19.6602
P49588	918600	738340	946140	1106400	603680	898410	919010	809940	1212600	977850	412410	1050900	1099500	755180	879840	48482	725530	977470	975410	721360	975330	998240	744060	951840	19.8091	19.4939	19.8517	20.0774	19.2034	19.777	19.8097	19.6275	20.2097	19.8993	18.6537	20.0032	20.0684	19.5265	19.7469	15.5652	19.4687	19.8987	19.8956	19.4604	19.8955	19.929	19.5051	19.8604	19.5026
P46940	811290	768650	880170	1012800	637300	849330	962110	866070	1138400	896680	437340	991130	993940	891340	889530	44604	800380	945010	903290	900390	1057500	963480	791790	901280	19.6299	19.552	19.7474	19.9499	19.2816	19.696	19.8758	19.7241	20.1186	19.7742	18.7384	19.9187	19.9228	19.7656	19.7627	15.4449	19.6103	19.85	19.7848	19.7802	20.0122	19.8779	19.5948	19.7816	19.3234
P17844	918150	964960	914400	1141000	793450	873520	849110	959640	1043200	890660	476840	891180	950590	905130	759920	40340	833050	809430	855500	849050	838900	931410	801070	777470	19.8084	19.8801	19.8025	20.1219	19.5978	19.7365	19.6956	19.8721	19.9926	19.7645	18.8631	19.7654	19.8585	19.7878	19.5355	15.2999	19.668	19.6265	19.7064	19.6955	19.6781	19.8291	19.6116	19.5684	19.5019
P22314	880310	740670	809230	1074700	607010	759130	1031200	841510	1038000	969800	412390	899880	1102100	831990	771690	52431	773930	865950	998920	852100	907250	1021500	778280	853870	19.7477	19.4985	19.6262	20.0355	19.2114	19.534	19.9759	19.6826	19.9854	19.8873	18.6536	19.7794	20.0718	19.6662	19.5577	15.6781	19.5618	19.7239	19.93	19.7007	19.7911	19.9623	19.5699	19.7037	19.4412
Q01813	766580	897130	961740	926980	759280	928950	730010	964640	1171500	778660	480780	1017400	844830	937560	838620	39736	865170	940350	756320	903300	937860	794180	824840	870160	19.5481	19.775	19.8753	19.8222	19.5343	19.8252	19.4776	19.8796	20.1599	19.5706	18.875	19.9565	19.6883	19.8386	19.6777	15.2782	19.7226	19.8428	19.5286	19.7848	19.839	19.5991	19.6538	19.7309	19.2416
Q86VP6	983790	688740	803790	1218100	552170	779690	1070400	758800	1041000	1043900	380910	882450	1218000	731240	789210	49468	685300	864070	1107900	727930	903170	1123100	746080	871100	19.908	19.3936	19.6165	20.2162	19.0748	19.5725	20.0297	19.5334	19.9895	19.9936	18.5391	19.7512	20.2161	19.48	19.59	15.5942	19.3864	19.7208	20.0794	19.4734	19.7846	20.0991	19.509	19.7325	19.6015
P42330	875410	643330	732980	1075200	548000	693080	1242400	758440	981550	1042100	372400	858910	1193900	804690	783310	56335	720140	856440	1079200	852710	975910	1164000	703520	807080	19.7396	19.2952	19.4834	20.0362	19.0638	19.4027	20.2447	19.5327	19.9047	19.9911	18.5065	19.7121	20.1873	19.6181	19.5792	15.7817	19.4579	19.708	20.0415	19.7017	19.8964	20.1507	19.4242	19.6224	19.4332
Q07065	734580	885760	858740	926520	748620	799750	743450	936450	1052400	754330	466680	917430	942500	860290	755500	34221	922710	929980	902940	902340	855070	766160	1073900	962070	19.4866	19.7566	19.7119	19.8215	19.5139	19.6092	19.5039	19.8368	20.0053	19.5248	18.8321	19.8072	19.8461	19.7145	19.5271	15.0626	19.8155	19.8268	19.7843	19.7833	19.7057	19.5473	20.0344	19.8758	19.1801
P62258	796190	814590	824100	977670	685840	798100	862390	887340	1010200	863320	466200	905220	959850	893820	769460	35590	837090	881980	883460	877260	916900	886670	854190	861610	19.6028	19.6357	19.6525	19.899	19.3875	19.6062	19.718	19.7591	19.9462	19.7195	18.8306	19.7879	19.8724	19.7696	19.5535	15.1192	19.675	19.7504	19.7528	19.7426	19.8064	19.758	19.7042	19.7167	19.2963
P61247	849280	946070	789750	1002700	803390	769930	843590	1009700	928060	906150	513700	833190	982280	948150	669780	33283	889220	774790	899660	943000	761040	892370	851390	748970	19.6959	19.8516	19.591	19.9355	19.6157	19.5544	19.6862	19.9455	19.8239	19.7894	18.9706	19.6683	19.9058	19.8548	19.3533	15.0225	19.7622	19.5634	19.779	19.8469	19.5376	19.7673	19.6995	19.5145	19.3894
P37802	923900	735070	815500	1176700	662620	726120	989010	834860	1028500	1006100	400370	862430	1154500	746260	697090	40447	734230	791150	1014500	825550	812300	1083300	740940	762460	19.8174	19.4875	19.6373	20.1663	19.3378	19.4698	19.9156	19.6712	19.9721	19.9403	18.611	19.718	20.1388	19.5093	19.411	15.3037	19.4859	19.5936	19.9523	19.655	19.6317	20.047	19.499	19.5403	19.5109
P15559	766260	950120	633350	928450	805560	585040	942570	1083000	809840	859490	541570	689200	953870	1150400	615420	37954	1055100	662220	859370	1221100	758080	955150	968330	628680	19.5475	19.8578	19.2726	19.8245	19.6196	19.1582	19.8462	20.0466	19.6273	19.7131	19.0468	19.3946	19.8634	20.1337	19.2312	15.212	20.0089	19.337	19.7129	20.2197	19.532	19.8654	19.8851	19.262	19.241
Q86UP2	787600	801250	787690	979090	645160	741740	857270	861370	993330	851790	438250	882810	1007100	823280	728970	32806	818340	834990	951750	841970	827560	886280	899630	860030	19.5871	19.6119	19.5873	19.9011	19.2993	19.5006	19.7094	19.7163	19.9219	19.7001	18.7414	19.7517	19.9418	19.651	19.4755	15.0017	19.6423	19.6714	19.8602	19.6834	19.6585	19.7574	19.779	19.714	19.2807
O95347	808610	823050	822690	977210	673530	788840	818920	879690	1024500	857430	450420	893530	932040	830600	745260	39383	773900	821840	810470	805480	843040	865140	780610	766790	19.6251	19.6506	19.65	19.8983	19.3614	19.5894	19.6434	19.7466	19.9665	19.7097	18.7809	19.7692	19.83	19.6638	19.5074	15.2653	19.5618	19.6485	19.6284	19.6195	19.6852	19.7226	19.5742	19.5485	19.3186
P30838	685740	629690	757710	848370	530020	710700	1053600	746280	1010400	803040	378020	884790	992160	872240	870080	33544	795130	957740	912720	944780	1140700	969130	778680	926640	19.3873	19.2643	19.5313	19.6943	19.0157	19.4389	20.0069	19.5094	19.9465	19.6151	18.5281	19.755	19.9202	19.7344	19.7308	15.0338	19.6008	19.8693	19.7998	19.8496	20.1215	19.8863	19.5707	19.8216	19.0809
P22626	884470	597720	800250	1176600	504180	757510	1065000	686460	1022700	992590	351790	900400	1130200	707810	788200	40757	644990	870260	1058100	702670	938500	1071600	667600	863890	19.7545	19.1891	19.6101	20.1662	18.9436	19.5309	20.0224	19.3888	19.964	19.9208	18.4244	19.7802	20.1081	19.433	19.5882	15.3148	19.2989	19.7311	20.013	19.4225	19.84	20.0313	19.3486	19.7205	19.448
Q02952	1013900	829580	799730	1346500	671470	745280	823130	799730	924000	983530	403700	790850	1106200	697640	638110	54033	705200	714280	981410	651260	664220	951330	804290	676980	19.9515	19.662	19.6092	20.3608	19.357	19.5074	19.6508	19.6092	19.8175	19.9076	18.6229	19.593	20.0772	19.4121	19.2834	15.7216	19.4277	19.4461	19.9045	19.3129	19.3413	19.8596	19.6174	19.3688	19.645
P30153	824750	777940	811110	1028600	645930	748120	929810	840230	1007800	909990	408490	841750	1013000	728620	704250	38772	696490	764960	913680	731270	799020	957830	750480	716520	19.6536	19.5693	19.6295	19.9723	19.301	19.5129	19.8266	19.6804	19.9428	19.7955	18.6399	19.683	19.9502	19.4748	19.4257	15.2427	19.4097	19.545	19.8013	19.48	19.6079	19.8694	19.5175	19.4506	19.3472
P25705	774270	643710	805540	961820	545510	753210	889560	729640	1029200	849300	371800	886550	971920	747470	766010	40538	713680	866410	917320	781090	918910	915700	735720	871290	19.5625	19.2961	19.6196	19.8754	19.0572	19.5227	19.7627	19.4768	19.9731	19.6959	18.5042	19.7578	19.8905	19.5117	19.547	15.307	19.4449	19.7247	19.8071	19.5751	19.8096	19.8045	19.4888	19.7328	19.256
P12004	794290	784820	836400	954260	653560	793630	827820	853380	1018200	826660	417990	875200	919120	796770	722800	34012	739890	810430	788640	793560	823340	848690	700540	753040	19.5993	19.582	19.6738	19.864	19.318	19.5981	19.659	19.7028	19.9576	19.6569	18.6731	19.7393	19.8099	19.6038	19.4632	15.0538	19.497	19.6283	19.589	19.598	19.6511	19.6949	19.4181	19.5224	19.2929
P09874	773170	668430	751770	972950	549500	718110	927150	749100	977100	878550	375480	856510	987800	736520	739070	37600	688030	805740	913420	766020	870040	938680	716820	806750	19.5604	19.3504	19.5199	19.892	19.0678	19.4538	19.8224	19.5148	19.8981	19.7448	18.5184	19.7081	19.9139	19.4904	19.4954	15.1984	19.3921	19.62	19.8009	19.547	19.7307	19.8403	19.4513	19.6218	19.254
P78371	831290	787930	761370	1011800	661470	725380	841450	853640	916050	866350	411290	784570	930940	801950	648390	50914	742470	713170	806450	786850	739530	867530	680040	654650	19.665	19.5877	19.5382	19.9485	19.3353	19.4684	19.6825	19.7033	19.8051	19.7246	18.6498	19.5815	19.8283	19.6132	19.3065	15.6358	19.502	19.4439	19.6212	19.5857	19.4962	19.7266	19.3753	19.3204	19.3586
Q16891	675480	711620	806950	859440	599400	775760	770160	792940	1038000	730720	395220	907880	874780	767700	771880	28519	757480	891760	839700	796660	918600	768160	808420	901770	19.3656	19.4407	19.6221	19.713	19.1932	19.5653	19.5548	19.5969	19.9854	19.479	18.5923	19.7921	19.7386	19.5502	19.558	14.7996	19.5308	19.7663	19.6795	19.6036	19.8091	19.551	19.6247	19.7824	19.0591
Q93008	780050	684800	725330	954620	547760	697640	898580	764110	944190	864880	391830	832930	993440	778940	738350	30430	713750	823330	909570	765210	864460	926050	740170	811390	19.5732	19.3853	19.4683	19.8646	19.0632	19.4121	19.7773	19.5434	19.8487	19.7221	18.5799	19.6678	19.9221	19.5712	19.4939	14.8932	19.4451	19.6511	19.7948	19.5455	19.7214	19.8207	19.4975	19.63	19.2668
O43795	857630	692130	660540	1062700	562990	629180	945500	761220	824620	928400	391040	727330	1093400	788590	625420	35215	751100	710590	988380	772120	721820	996210	706140	687080	19.71	19.4007	19.3333	20.0193	19.1027	19.2631	19.8507	19.538	19.6534	19.8244	18.577	19.4723	20.0604	19.5889	19.2545	15.1039	19.5186	19.4387	19.9147	19.5585	19.4613	19.9261	19.4296	19.3901	19.4036
Q9NR30	891820	765140	766820	1118500	636610	750280	764830	776650	886720	923220	396540	794230	958630	701040	618810	46015	691190	715310	849610	652490	649650	857640	641050	662990	19.7664	19.5454	19.5485	20.0931	19.2801	19.5171	19.5448	19.5669	19.7581	19.8163	18.5971	19.5992	19.8706	19.4191	19.2391	15.4898	19.3987	19.4482	19.6964	19.3156	19.3093	19.71	19.2901	19.3386	19.46
P17987	788280	716060	762710	942170	590220	732110	803990	783160	963030	835430	393070	836920	915220	731760	686130	36177	687370	771940	809530	699580	776190	845760	678710	747040	19.5883	19.4497	19.5408	19.8456	19.1709	19.4817	19.6168	19.5789	19.8772	19.6722	18.5844	19.6747	19.8038	19.481	19.3881	15.1428	19.3907	19.5581	19.6267	19.4161	19.5661	19.6899	19.3724	19.5108	19.2819
P46013	950640	884830	734370	1245500	737060	696030	834260	826110	797520	882830	410870	683160	906660	763620	581940	50811	658740	583280	789030	721350	632610	907130	643410	527900	19.8585	19.755	19.4861	20.2483	19.4914	19.4088	19.6701	19.656	19.6052	19.7518	18.6483	19.3819	19.7902	19.5425	19.1505	15.6329	19.3293	19.1538	19.5897	19.4603	19.271	19.7909	19.2954	19.0099	19.5521
P21796	670420	594770	787340	841030	491380	772670	856970	676670	1037100	768750	331120	923380	876340	687000	797800	34255	641990	938670	859970	732160	1014300	810410	663890	932940	19.3547	19.182	19.5866	19.6818	18.9065	19.5595	19.7089	19.3681	19.9841	19.5522	18.337	19.8166	19.7411	19.39	19.6057	15.064	19.2922	19.8403	19.7139	19.4818	19.9521	19.6283	19.3406	19.8314	19.0483
P13797	870580	689650	700200	1085700	549990	666290	889160	732420	891460	920510	373720	767820	1009000	706550	653270	42789	631460	669870	853810	690830	718790	950570	617470	628800	19.7316	19.3955	19.4174	20.0502	19.069	19.3458	19.7621	19.4823	19.7658	19.8121	18.5116	19.5504	19.9445	19.4304	19.3173	15.385	19.2683	19.3535	19.7036	19.398	19.4552	19.8584	19.236	19.2622	19.4252
O75083	815480	644430	695560	990010	542640	679660	944650	715980	876080	903010	358110	775460	992810	684210	652050	38130	633110	746780	897440	683680	767550	933930	634350	727580	19.6373	19.2977	19.4078	19.9171	19.0496	19.3745	19.8494	19.4496	19.7407	19.7844	18.45	19.5647	19.9212	19.3841	19.3146	15.2186	19.2721	19.5103	19.7755	19.383	19.5499	19.833	19.2749	19.4727	19.3308
P37837	640250	755600	667440	782870	630310	647260	802770	856450	853180	722690	430740	747010	806860	882610	662840	30694	783660	734820	754630	915480	830080	767940	793810	718720	19.2883	19.5273	19.3483	19.5784	19.2657	19.304	19.6146	19.708	19.7025	19.463	18.7165	19.5108	19.622	19.7514	19.3383	14.9057	19.5799	19.487	19.5254	19.8042	19.6629	19.5506	19.5984	19.4551	18.9818
Q7KZF4	753040	689230	688090	939440	597480	659560	892650	754290	844270	824910	380460	743290	930070	726220	639820	33464	684480	720060	853830	768590	795860	873820	707760	689110	19.5224	19.3946	19.3922	19.8414	19.1885	19.3311	19.7677	19.5248	19.6873	19.6539	18.5374	19.5036	19.827	19.47	19.2873	15.0303	19.3846	19.4578	19.7036	19.5519	19.6022	19.737	19.4329	19.3944	19.2159
Q14683	792640	652270	758700	991570	545440	724990	824920	697850	931230	813620	346840	798950	884830	684460	685520	40531	611300	732290	807350	672680	793370	857950	604020	695770	19.5963	19.3151	19.5332	19.9194	19.0571	19.4676	19.6539	19.4126	19.8288	19.634	18.4039	19.6077	19.755	19.3846	19.3868	15.3067	19.2215	19.4821	19.6228	19.3596	19.5976	19.7105	19.2042	19.4083	19.2899
Q14152	866610	692000	731100	1131000	607160	674710	839940	719660	868520	904830	372610	733770	971200	643710	591090	35130	614680	663610	886150	623450	665620	907210	606580	609450	19.725	19.4004	19.4797	20.1092	19.2117	19.3639	19.6799	19.457	19.7282	19.7873	18.5073	19.485	19.8894	19.2961	19.173	15.1004	19.2295	19.34	19.7572	19.2499	19.3443	19.7911	19.2103	19.2171	19.4186
P22392	754450	746160	672030	913170	609930	647040	740610	791630	838520	779510	393460	720180	879930	752020	586670	36473	747960	697570	782490	735160	665280	789280	765000	679130	19.5251	19.5091	19.3582	19.8005	19.2183	19.3035	19.4984	19.5945	19.6775	19.5722	18.5859	19.458	19.747	19.5204	19.1622	15.1545	19.5126	19.412	19.5777	19.4877	19.3436	19.5902	19.5451	19.3733	19.2186
P22102	846510	503120	839230	1004800	411510	789620	851420	543190	1037600	892640	278970	895990	992410	545370	749050	46944	511720	850950	898520	513630	836540	910860	509950	827600	19.6912	18.9405	19.6787	19.9385	18.6506	19.5908	19.6995	19.0511	19.9848	19.7677	18.0898	19.7731	19.9206	19.0569	19.5147	15.5187	18.965	19.6987	19.7772	18.9704	19.6741	19.7969	18.96	19.6586	19.3847
Q8WUM4	688880	711410	741150	855200	565240	710000	705160	751180	925280	694130	388870	810830	785570	740030	696280	33430	676440	744750	686280	713730	812840	747150	692150	718620	19.3939	19.4403	19.4994	19.7059	19.1085	19.4375	19.4276	19.5188	19.8195	19.4048	18.5689	19.629	19.5834	19.4972	19.4093	15.0289	19.3676	19.5064	19.3884	19.445	19.6326	19.511	19.4007	19.4549	19.0875
P14866	705740	700180	628790	902040	579960	593930	801890	828570	813880	779030	390240	690010	894980	750580	581400	41187	704990	660010	796570	797700	686780	804230	728840	628430	19.4288	19.4174	19.2622	19.7828	19.1456	19.1799	19.613	19.6603	19.6345	19.5713	18.574	19.3963	19.7715	19.5176	19.1492	15.3299	19.4272	19.3321	19.6034	19.6055	19.3895	19.6172	19.4752	19.2614	19.1223
P10599	655810	432870	1119900	796850	366330	1053700	759140	479600	1408700	740490	235020	1211600	844180	492230	1007200	23103	464560	1132000	745710	515030	1230900	773160	455780	1110300	19.3229	18.7236	20.0949	19.6039	18.4828	20.007	19.534	18.8715	20.4259	19.4981	17.8424	20.2085	19.6872	18.909	19.9419	14.4958	18.8255	20.1104	19.5083	18.9743	20.2313	19.5604	18.798	20.0825	19.0165
Q5T4S7	752890	623720	673570	930050	511630	634350	846220	703880	860150	818930	343380	738260	901960	676960	657890	36977	603440	696260	812080	656820	762970	876370	612280	654750	19.5221	19.2505	19.3615	19.8269	18.9647	19.2749	19.6907	19.425	19.7142	19.6434	18.3894	19.4938	19.7827	19.3687	19.3275	15.1743	19.2029	19.4093	19.6313	19.3251	19.5413	19.7412	19.2238	19.3206	19.2156
P54136	687460	711220	642450	836450	591600	620090	731720	778420	810470	742400	395730	702340	823340	739390	589280	38727	714540	668790	774630	730680	681910	752390	731140	650100	19.3909	19.4399	19.2932	19.6739	19.1743	19.2421	19.4809	19.5702	19.6284	19.5018	18.5942	19.4218	19.6511	19.496	19.1686	15.2411	19.4467	19.3512	19.5631	19.4789	19.3792	19.5211	19.4798	19.3103	19.0845
P62807	593600	666470	705920	740240	586370	720990	757090	750130	875810	688640	377550	772960	777150	821500	705810	21280	720410	783160	725400	799190	864420	744070	645460	722020	19.1791	19.3462	19.4291	19.4976	19.1615	19.4596	19.5301	19.5168	19.7403	19.3934	18.5263	19.56	19.5678	19.6479	19.4289	14.3772	19.4585	19.5789	19.4684	19.6082	19.7214	19.5051	19.3	19.4617	18.8727
O75874	455300	644130	728920	559220	553080	697840	636820	779820	993710	550950	388160	865380	660210	803350	793650	23045	764720	919990	648490	856590	1025500	606070	837440	970380	18.7965	19.297	19.4754	19.0931	19.0771	19.4125	19.2805	19.5728	19.9225	19.0716	18.5663	19.723	19.3326	19.6157	19.5981	14.4922	19.5446	19.8113	19.3067	19.7082	19.9679	19.2091	19.6756	19.8882	18.49
P30041	808900	564970	684370	975730	459150	638310	871090	622420	858220	875980	308910	731780	1000100	600110	639240	47694	547260	685830	859200	592800	763300	913270	565350	659160	19.6256	19.1078	19.3844	19.8961	18.8086	19.2839	19.7325	19.2475	19.711	19.7405	18.2368	19.4811	19.9317	19.1949	19.286	15.5415	19.0619	19.3875	19.7126	19.1772	19.5419	19.8007	19.1088	19.3303	19.3192
P11388	952520	732520	787000	1172600	602590	759510	824370	685570	819230	831310	330350	683110	736840	686030	599000	59137	512910	530630	647500	652540	669430	884620	459090	479990	19.8614	19.4825	19.586	20.1613	19.2008	19.5347	19.6529	19.3869	19.6439	19.665	18.3336	19.3818	19.491	19.3879	19.1922	15.8518	18.9683	19.0173	19.3045	19.3157	19.3526	19.7547	18.8084	18.8726	19.5549
P33176	729170	720810	623350	924180	595880	585530	758750	767520	753850	785180	390600	658850	907090	730220	540870	38691	698570	622680	813070	720810	608520	783420	713620	592150	19.4759	19.4593	19.2497	19.8178	19.1847	19.1594	19.5333	19.5498	19.5239	19.5827	18.5753	19.3296	19.7909	19.478	19.0449	15.2397	19.414	19.2481	19.633	19.4593	19.2149	19.5794	19.4448	19.1756	19.1695
P49915	714670	615430	731210	896660	512210	712050	742620	664230	895470	761610	327360	776180	861660	611520	643520	41288	588890	747390	771060	598240	739850	780440	591960	714420	19.4469	19.2312	19.4799	19.7742	18.9664	19.4416	19.5023	19.3413	19.7723	19.5387	18.3205	19.566	19.7168	19.222	19.2956	15.3334	19.1676	19.5115	19.5565	19.1904	19.4969	19.5739	19.1751	19.4464	19.1405
O00159	610190	664060	631230	756770	560430	588590	735560	760000	808230	682400	389340	711020	793660	775570	608770	28931	730750	689180	735280	785630	726030	752620	726550	674590	19.2189	19.341	19.2678	19.5295	19.0962	19.1669	19.4885	19.5356	19.6244	19.3803	18.5707	19.4395	19.5982	19.5649	19.2155	14.8203	19.479	19.3945	19.4879	19.5835	19.4697	19.5216	19.4707	19.3637	18.9125
Q14789	721270	614450	580120	933810	508660	545380	814800	661780	731660	780440	340370	641970	1008600	655730	556960	27387	689480	678120	949930	693170	640480	840190	762090	676010	19.4602	19.2289	19.146	19.8328	18.9563	19.0569	19.6361	19.336	19.4808	19.5739	18.3767	19.2921	19.9439	19.3227	19.0872	14.7412	19.3951	19.3712	19.8575	19.4028	19.2888	19.6804	19.5396	19.3667	19.1537
P60842	662440	705760	793520	834810	603850	749730	613880	716850	921130	692260	364290	786700	729190	687880	634390	29483	655420	707920	645170	639730	702680	690130	596820	655830	19.3374	19.4288	19.5979	19.6711	19.2038	19.516	19.2276	19.4513	19.813	19.401	18.4747	19.5855	19.4759	19.3918	19.275	14.8476	19.3221	19.4332	19.2993	19.2871	19.4225	19.3965	19.1869	19.323	19.031
Q16555	663670	572610	591420	807780	480680	566160	821020	668990	779640	769960	344470	687490	900310	679670	607130	39031	625480	687550	809600	690880	748340	832270	649960	668170	19.3401	19.1272	19.1738	19.6236	18.8747	19.1109	19.6471	19.3516	19.5724	19.5544	18.394	19.391	19.7801	19.3745	19.2116	15.2523	19.2546	19.3911	19.6268	19.3981	19.5133	19.6667	19.31	19.3499	19.0337
P23396	592300	657760	778430	691210	547920	761780	639620	709660	956820	637740	353390	846690	687360	685390	717350	21893	639220	822180	639260	685920	874860	652780	622720	791180	19.176	19.3272	19.5702	19.3988	19.0636	19.539	19.2869	19.4368	19.8679	19.2826	18.4309	19.6915	19.3907	19.3866	19.4523	14.4182	19.286	19.6491	19.286	19.3877	19.7387	19.3162	19.2482	19.5936	18.8695
P62805	560840	644500	523800	722350	548290	512650	786890	792230	701580	688650	403280	640980	733080	979220	571760	24958	894130	628930	746960	1040300	721310	768300	751730	602050	19.0972	19.2978	18.9987	19.4623	19.0646	18.9676	19.5858	19.5956	19.4202	19.3934	18.6214	19.2899	19.4836	19.9013	19.1251	14.6072	19.7701	19.2625	19.5107	19.9886	19.4603	19.5513	19.5199	19.1995	18.7908
P62937	734490	579570	655040	933890	513340	626740	815580	638480	816890	804970	323930	719350	915290	601730	595260	36506	584920	676180	793580	641600	690640	816010	567020	644320	19.4864	19.1446	19.3212	19.8329	18.9696	19.2575	19.6375	19.2843	19.6398	19.6186	18.3053	19.4563	19.8039	19.1988	19.1832	15.1558	19.1579	19.367	19.598	19.2913	19.3976	19.6382	19.113	19.2974	19.1799
Q14764	732460	488660	615910	918160	410340	587950	995700	572230	831010	840800	283420	723250	980160	582140	656490	28993	520090	720310	952250	624400	844060	953990	574780	742550	19.4824	18.8985	19.2324	19.8084	18.6465	19.1653	19.9254	19.1262	19.6645	19.6814	18.1126	19.4641	19.9027	19.151	19.3244	14.8234	18.9884	19.4583	19.861	19.2521	19.687	19.8636	19.1327	19.5021	19.1759
Q14008	685010	676270	740190	854890	547270	695690	669990	729570	896540	697930	358690	760820	732890	650490	650680	36641	583510	672680	642030	636900	706410	710930	592940	637740	19.3858	19.3672	19.4975	19.7054	19.0619	19.4081	19.3538	19.4767	19.774	19.4127	18.4524	19.5372	19.4832	19.3112	19.3116	15.1612	19.1544	19.3596	19.2923	19.2807	19.4301	19.4393	19.1775	19.2826	19.0793
Q14974	632240	600340	731750	803170	510230	689010	671710	654200	905760	681000	319020	776840	788630	592410	645630	37347	570400	741910	698230	593600	736860	691170	583400	699950	19.2701	19.1954	19.481	19.6153	18.9608	19.3942	19.3575	19.3194	19.7888	19.3773	18.2833	19.5673	19.589	19.1762	19.3003	15.1887	19.1216	19.5009	19.4133	19.1791	19.491	19.3987	19.1541	19.4169	18.9637
Q13085	690930	484720	673810	841490	412860	666100	853050	557290	881470	776360	283190	789120	895710	548440	680950	38064	506550	754720	815120	545550	818830	849800	517300	720680	19.3982	18.8868	19.362	19.6826	18.6553	19.3454	19.7023	19.0881	19.7496	19.5664	18.1114	19.5899	19.7727	19.065	19.3772	15.2161	18.9503	19.5256	19.6367	19.0574	19.6432	19.6968	18.9806	19.459	19.0917
Q14247	707310	604300	637280	927150	530510	600420	770270	657090	808360	768730	319490	676630	867990	573620	559300	37274	568200	649070	788470	618490	664420	789830	617030	610210	19.432	19.2049	19.2816	19.8224	19.017	19.1956	19.555	19.3257	19.6246	19.5521	18.2854	19.368	19.7273	19.1297	19.0933	15.1859	19.116	19.308	19.5887	19.2384	19.3417	19.5912	19.235	19.2189	19.1255
P05455	726250	555360	651440	876160	466520	614930	769460	593540	818420	778830	297800	718280	866460	575980	596860	44693	559730	673240	793620	568330	676030	778310	574050	658070	19.4701	19.0831	19.3133	19.7408	18.8316	19.2301	19.5535	19.179	19.6425	19.5709	18.184	19.4542	19.7248	19.1357	19.187	15.4478	19.0944	19.3608	19.5981	19.1164	19.3667	19.57	19.1308	19.3279	19.1637
P05023	602710	596420	637450	744480	497940	593190	733240	667380	818930	678640	330490	703450	799090	648900	611280	32240	612510	694390	737950	671230	750760	721870	638390	669930	19.2011	19.186	19.282	19.5059	18.9256	19.1781	19.4839	19.3481	19.6434	19.3723	18.3342	19.4241	19.608	19.3076	19.2215	14.9766	19.2244	19.4054	19.4932	19.3564	19.518	19.4614	19.2841	19.3537	18.8947
P08195	673290	579420	798900	807240	466690	776190	669950	586370	947370	714880	302120	822990	778990	532430	653870	31303	520510	790350	711070	498640	743400	692800	549760	744610	19.3609	19.1442	19.6077	19.6226	18.8321	19.5661	19.3537	19.1615	19.8536	19.4473	18.2048	19.6505	19.5712	19.0222	19.3186	14.934	18.9896	19.5921	19.4396	18.9276	19.5038	19.4021	19.0684	19.5061	19.0544
Q9P2J5	613210	685910	594350	746420	550970	583430	653660	769070	762200	655560	380280	674690	754300	737910	568580	27422	694890	644220	686780	725190	657640	676310	698430	628520	19.226	19.3877	19.181	19.5096	19.0716	19.1542	19.3182	19.5528	19.5398	19.3224	18.5367	19.3639	19.5248	19.4931	19.117	14.743	19.4064	19.2972	19.3895	19.468	19.3269	19.3673	19.4138	19.2616	18.9196
P61978	585780	655360	692070	728160	555710	651540	618790	717380	846740	616360	359600	736800	701860	700590	613180	24664	655900	681410	632420	709590	744410	655790	650940	687020	19.16	19.3219	19.4006	19.4739	19.084	19.3135	19.2391	19.4524	19.6916	19.2334	18.456	19.4909	19.4208	19.4182	19.226	14.5901	19.3231	19.3782	19.2705	19.4366	19.5057	19.3229	19.3122	19.39	18.8536
Q15365	598780	659420	609650	757470	557070	584230	676210	729170	760440	652650	361430	673830	755260	724620	560990	30387	675870	639920	683490	735390	666570	678570	661840	628840	19.1917	19.3308	19.2176	19.5308	19.0875	19.1562	19.3671	19.4759	19.5365	19.3159	18.4634	19.362	19.5266	19.4669	19.0976	14.8912	19.3664	19.2875	19.3826	19.4882	19.3464	19.3721	19.3361	19.2623	18.8852
P62191	673480	547050	701340	819090	474810	666310	683050	587260	872820	708310	291400	756690	802910	564220	608190	35869	533160	684890	709980	563160	702110	736060	522110	663990	19.3613	19.0613	19.4198	19.6437	18.857	19.3458	19.3816	19.1636	19.7353	19.434	18.1526	19.5293	19.6149	19.1059	19.2142	15.1304	19.0242	19.3855	19.4374	19.1032	19.4213	19.4895	18.994	19.3408	19.0548
Q7Z6Z7	582980	541760	652210	738750	449950	637270	708230	613980	881460	657200	313640	766370	767490	628110	680240	23026	584880	746000	704770	633570	802430	712040	593720	717670	19.1531	19.0473	19.315	19.4947	18.7794	19.2815	19.4339	19.2278	19.7495	19.326	18.2588	19.5477	19.5498	19.2607	19.3757	14.491	19.1578	19.5088	19.4268	19.2731	19.614	19.4416	19.1794	19.453	18.8466
P39023	493620	587130	818430	619560	496600	778090	532240	662200	1007900	531470	322330	893180	626450	643830	726190	21371	622550	877320	554400	652650	841380	549280	582970	836820	18.913	19.1633	19.6425	19.2409	18.9217	19.5696	19.0217	19.3369	19.9429	19.0196	18.2982	19.7686	19.2568	19.2963	19.47	14.3834	19.2478	19.7427	19.0806	19.3159	19.6824	19.0672	19.1531	19.6746	18.6066
Q96AE4	570870	674490	610390	751170	598300	552850	678110	750650	751930	635370	359010	634000	725890	648250	521770	31975	623740	586380	671400	686720	622660	688680	674050	551160	19.1228	19.3634	19.2194	19.5188	19.1905	19.0765	19.3712	19.5178	19.5202	19.2772	18.4537	19.2741	19.4694	19.3062	18.9931	14.9647	19.2506	19.1615	19.3568	19.3894	19.2481	19.3935	19.3625	19.0721	18.8164
Q92614	521170	520730	602290	669340	437950	572250	730910	627260	829760	615010	315010	722160	771570	632880	663010	24748	595490	739780	735920	668300	793400	700710	627450	739840	18.9914	18.9902	19.2001	19.3524	18.7404	19.1263	19.4793	19.2587	19.6623	19.2303	18.265	19.462	19.5574	19.2716	19.3387	14.595	19.1837	19.4967	19.4892	19.3501	19.5977	19.4185	19.2591	19.4969	18.685
P62241	515020	684330	726900	613470	576400	694290	546440	727650	865470	562910	357880	764890	607150	673430	613850	25803	660660	716170	547530	665050	713570	573800	609250	658520	18.9743	19.3843	19.4714	19.2266	19.1367	19.4052	19.0597	19.4729	19.7231	19.1025	18.4491	19.5449	19.2117	19.3612	19.2275	14.6553	19.3335	19.4499	19.0626	19.3431	19.4447	19.1302	19.2167	19.3289	18.6678
P55060	620510	608070	624440	754240	494470	606500	627420	654230	779500	646330	338380	685110	705550	643650	581090	32353	584930	638170	611790	607950	661670	665310	586850	599400	19.2431	19.2139	19.2522	19.5247	18.9155	19.2101	19.2591	19.3194	19.5722	19.3019	18.3683	19.386	19.4284	19.2959	19.1484	14.9816	19.1579	19.2836	19.2227	19.2136	19.3358	19.3437	19.1626	19.1932	18.9367
P35221	572130	542960	614050	695750	450940	593200	729940	615760	813710	597830	299950	689420	694980	629530	663830	23351	533910	658810	680440	696880	808610	720870	624390	703880	19.126	19.0505	19.228	19.4082	18.7826	19.1782	19.4774	19.232	19.6342	19.1894	18.1944	19.395	19.4066	19.2639	19.3405	14.5112	19.0262	19.3295	19.3761	19.4106	19.6251	19.4594	19.2521	19.425	18.8195
Q12906	541850	579590	624860	682220	473170	586510	652050	647210	792550	604670	323850	695500	708050	637650	613580	29201	587410	677290	639000	637230	704930	648690	630100	683950	19.0475	19.1447	19.2532	19.3799	18.852	19.1618	19.3146	19.3039	19.5961	19.2058	18.305	19.4077	19.4335	19.2824	19.2269	14.8337	19.164	19.3694	19.2855	19.2815	19.4271	19.3072	19.2652	19.3835	18.7411
Q14103	667360	451300	650970	816400	360340	620480	736220	478670	827660	705230	252060	723690	857110	498490	630390	34668	495410	722370	804020	497770	726280	761070	543740	749300	19.3481	18.7837	19.3122	19.6389	18.459	19.243	19.4898	18.8687	19.6587	19.4277	17.9434	19.465	19.7091	18.9272	19.2659	15.0813	18.9183	19.4624	19.6169	18.9251	19.4702	19.5377	19.0526	19.5152	19.0417
P27348	614500	509200	707670	755850	427640	665760	665250	554950	883670	662440	275200	781020	755080	521900	639140	27250	515060	731900	668060	542210	743680	686450	528970	706000	19.2291	18.9579	19.4327	19.5277	18.706	19.3446	19.3435	19.082	19.7531	19.3374	18.0701	19.575	19.5263	18.9934	19.2858	14.734	18.9744	19.4813	19.3496	19.0485	19.5043	19.3888	19.0128	19.4293	18.9226
Q14914	583190	555930	498640	705580	449560	483320	807020	654320	688280	666500	328060	589360	753390	671920	545070	34777	606060	582540	699400	707890	693800	735260	620500	581320	19.1536	19.0845	18.9276	19.4285	18.7782	18.8826	19.6222	19.3196	19.3926	19.3462	18.3236	19.1688	19.523	19.3579	19.0561	15.0858	19.2091	19.152	19.4158	19.4332	19.4042	19.4879	19.2431	19.149	18.8472
P12956	737380	599660	474940	960950	487540	442440	834620	666080	618380	795020	328780	514800	882520	667610	447110	34338	600200	478510	806370	675630	514550	845290	614170	469470	19.492	19.1938	18.8574	19.8741	18.8952	18.7551	19.6708	19.3453	19.2381	19.6006	18.3268	18.9737	19.7513	19.3486	18.7703	15.0675	19.1951	18.8682	19.6211	19.3659	18.973	19.6891	19.2283	18.8407	19.1856
Q15233	493620	607950	703170	648170	512190	642230	545920	667900	876690	533880	335180	739710	606810	658670	628490	23109	635850	708830	569350	672450	725890	571000	638890	675870	18.913	19.2136	19.4235	19.306	18.9663	19.2927	19.0583	19.3493	19.7417	19.0262	18.3546	19.4966	19.2109	19.3292	19.2615	14.4962	19.2783	19.4351	19.119	19.3591	19.4694	19.1231	19.2852	19.3664	18.6066
P30622	790930	599010	561740	966270	483950	539510	676240	593110	667490	814470	303550	581450	922980	512650	457920	42127	536250	550390	774340	484850	489010	769830	538840	508520	19.5932	19.1922	19.0995	19.8821	18.8845	19.0413	19.3672	19.1779	19.3484	19.6355	18.2116	19.1493	19.8159	18.9676	18.8047	15.3625	19.0325	19.0701	19.5626	18.8872	18.8995	19.5542	19.0395	18.9559	19.2867
P49748	536320	398740	765970	671290	319450	726170	690430	465450	1026400	605460	237820	858120	712420	484630	830910	22244	441510	872490	668130	501930	1025100	682570	473560	912410	19.0327	18.6051	19.5469	19.3566	18.2852	19.4699	19.3971	18.8283	19.9692	19.2077	17.8595	19.7108	19.4424	18.8865	19.6643	14.4411	18.7521	19.7348	19.3498	18.9371	19.9673	19.3806	18.8532	19.7993	18.7263
P06576	609370	549470	513170	759780	460910	498940	764720	636200	660660	672890	314690	587660	794240	624110	515960	32991	564410	580990	726870	644010	638810	735810	581150	573210	19.217	19.0677	18.9691	19.5352	18.8141	18.9285	19.5446	19.2791	19.3335	19.36	18.2636	19.1646	19.5992	19.2514	18.9769	15.0098	19.1064	19.1482	19.4713	19.2967	19.285	19.489	19.1486	19.1287	18.9105
P33991	514710	483150	808220	625680	421080	777160	555880	536010	1026500	551770	266650	862150	589740	530310	749800	31994	464990	793860	524250	515890	873000	592040	449940	743730	18.9734	18.8821	19.6244	19.2551	18.6837	19.5679	19.0844	19.0319	19.9693	19.0737	18.0246	19.7176	19.1697	19.0165	19.5161	14.9655	18.8268	19.5985	18.9999	18.9767	19.7356	19.1753	18.7794	19.5044	18.667
P13804	577790	497110	531880	676370	412510	501950	753910	582010	690290	655940	280410	613980	819620	572910	533950	34435	550800	630140	783650	631780	677390	712250	590130	649640	19.1402	18.9232	19.0207	19.3675	18.6541	18.9372	19.524	19.1507	19.3968	19.3232	18.0972	19.2278	19.6446	19.1279	19.0263	15.0716	19.0712	19.2653	19.5798	19.2691	19.3696	19.442	19.1707	19.3093	18.8337
P61604	632450	767250	402200	710710	647310	379720	693560	851520	509730	696960	407630	446980	805940	793820	356480	30949	799540	414310	730990	857010	425220	714550	815930	422060	19.2706	19.5493	18.6176	19.4389	19.3041	18.5346	19.4037	19.6997	18.9594	19.4107	18.6369	18.7699	19.6203	19.5985	18.4435	14.9176	19.6088	18.6604	19.4795	19.709	18.6978	19.4467	19.6381	18.6871	18.9642
Q02790	617770	534430	670090	764820	432020	622290	607020	575070	824510	661490	296200	701830	707780	525780	576410	34833	508100	659930	653500	495310	633340	658470	520280	624070	19.2367	19.0276	19.354	19.5448	18.7207	19.2472	19.2114	19.1334	19.6532	19.3354	18.1762	19.4208	19.4329	19.0041	19.1367	15.0882	18.9548	19.332	19.3178	18.918	19.2726	19.3288	18.9889	19.2513	18.9303
P18124	553030	619500	600320	710510	525900	572750	578430	689560	717270	606260	342860	633980	686600	698180	524180	24882	651860	597170	619720	648590	593060	623420	595300	548670	19.077	19.2407	19.1954	19.4385	19.0044	19.1275	19.1418	19.3953	19.4522	19.2096	18.3873	19.2741	19.3891	19.4132	18.9997	14.6028	19.3142	19.1878	19.2413	19.3069	19.1778	19.2498	19.1833	19.0656	18.7706
P46782	515540	600980	689700	608860	532900	633930	537740	673930	840670	558840	319610	717810	620190	587020	565630	27340	582980	653170	549650	612920	655740	551360	563920	631320	18.9757	19.197	19.3956	19.2158	19.0235	19.274	19.0365	19.3622	19.6812	19.0921	18.286	19.4532	19.2424	19.1631	19.1095	14.7387	19.1531	19.3171	19.0682	19.2253	19.3228	19.0726	19.1051	19.268	18.6693
O75116	573230	599040	529670	753280	506750	492830	647160	644030	641550	625770	336070	568050	754020	623360	463690	23856	632030	554730	737870	620630	528910	668620	672800	563730	19.1288	19.1923	19.0147	19.5228	18.9509	18.9107	19.3038	19.2968	19.2912	19.2553	18.3584	19.1157	19.5242	19.2497	18.8228	14.5421	19.2696	19.0814	19.493	19.2434	19.0127	19.3508	19.3598	19.1046	18.8223
P55084	610470	467900	490150	741070	399240	467770	809860	550160	633900	698850	270900	553180	793670	603950	496140	39624	574390	560990	758490	634150	611440	776180	526310	556670	19.2196	18.8358	18.9029	19.4993	18.6069	18.8354	19.6273	19.0695	19.2739	19.4146	18.0474	19.0774	19.5982	19.2041	18.9204	15.2741	19.1317	19.0976	19.5328	19.2745	19.2219	19.566	19.0056	19.0865	18.9131
P35580	634930	431330	528590	799080	354000	510860	828030	480830	695970	733510	242060	606490	870720	498290	549050	36065	461830	607040	791690	539760	677070	811620	476930	591310	19.2762	18.7184	19.0118	19.608	18.4334	18.9626	19.6593	18.8752	19.4087	19.4845	17.885	19.2101	19.7318	18.9266	19.0666	15.1383	18.817	19.2114	19.5946	19.042	19.3689	19.6304	18.8634	19.1736	18.9698
Q13200	667650	479860	593000	852940	383770	573390	677920	521270	744030	704600	263070	650560	787930	509960	551150	30350	473940	621900	703760	481750	616890	722700	491310	591890	19.3487	18.8723	19.1777	19.7021	18.5499	19.1292	19.3708	18.9917	19.505	19.4264	18.0051	19.3113	19.5877	18.96	19.0721	14.8894	18.8543	19.2463	19.4247	18.8779	19.2347	19.463	18.9063	19.175	19.0423
P07737	580590	466170	567330	727280	392990	549310	681030	526950	746860	664870	272150	646390	714920	571510	552220	28507	535330	631370	674930	554570	667580	699030	496850	603800	19.1472	18.8305	19.1138	19.4722	18.5841	19.0673	19.3774	19.0073	19.5105	19.3427	18.054	19.302	19.4474	19.1244	19.0749	14.799	19.0301	19.2681	19.3644	19.081	19.3486	19.415	18.9225	19.2037	18.8407
Q9Y3I0	483820	596900	593580	614300	513840	569110	557580	682150	758790	516690	330260	643850	602540	631960	550320	23509	593480	644570	534060	646050	660910	533860	617410	616680	18.8841	19.1871	19.1791	19.2286	18.971	19.1183	19.0888	19.3797	19.5333	18.9789	18.3332	19.2964	19.2007	19.2695	19.0699	14.5209	19.1788	19.298	19.0266	19.3013	19.3341	19.0261	19.2359	19.2342	18.5777
Q9UQ80	544530	615910	565650	674790	501450	545140	542810	666980	703360	589000	338830	615660	648860	600680	512170	25881	595510	589280	602940	582920	580170	570420	620300	572480	19.0547	19.2324	19.1096	19.3641	18.9357	19.0563	19.0501	19.3473	19.4239	19.1679	18.3702	19.2318	19.3075	19.1962	18.9663	14.6596	19.1838	19.1686	19.2017	19.1529	19.1461	19.1217	19.2426	19.1269	18.7482
Q04637	462750	576050	690200	609470	487920	627730	496780	639210	850420	505500	319040	722270	564950	581800	611110	22911	554710	690820	533110	571270	682390	532400	576560	670860	18.8199	19.1358	19.3967	19.2172	18.8963	19.2598	18.9222	19.2859	19.6978	18.9474	18.2834	19.4622	19.1078	19.1502	19.2211	14.4838	19.0814	19.398	19.0241	19.1238	19.3802	19.0222	19.1371	19.3557	18.5134
P00367	520150	504170	563280	693030	417560	517260	698730	568830	718820	589570	291810	610730	682020	592570	555610	19786	539770	603160	661280	640630	707790	668340	589300	637870	18.9886	18.9436	19.1035	19.4026	18.6716	18.9805	19.4144	19.1176	19.4553	19.1693	18.1547	19.2202	19.3795	19.1766	19.0837	14.2722	19.042	19.2022	19.3349	19.2891	19.433	19.3502	19.1686	19.2829	18.6821
P30101	575790	422920	538550	758710	364550	521650	713730	470160	700500	656660	238190	598670	850440	504860	504100	24488	546160	675080	846890	546940	617220	692210	560250	703210	19.1352	18.69	19.0387	19.5332	18.4758	18.9927	19.445	18.8428	19.418	19.3248	17.8618	19.1914	19.6978	18.9455	18.9434	14.5798	19.059	19.3647	19.6918	19.061	19.2354	19.4009	19.0957	19.4236	18.8287
Q12797	587370	515860	482380	756220	450620	451820	701960	582050	610870	652240	295270	527470	798110	565540	451690	26807	570700	529950	785640	611980	536710	698880	640960	569220	19.1639	18.9766	18.8798	19.5284	18.7816	18.7854	19.421	19.1508	19.2205	19.315	18.1717	19.0087	19.6062	19.1093	18.785	14.7103	19.1224	19.0155	19.5835	19.2231	19.0338	19.4147	19.2899	19.1186	18.8575
P15121	564900	558100	488310	721330	467910	439670	682450	643130	664600	637940	321240	527220	712320	581750	459440	28727	585590	513800	683980	620290	546960	687650	662840	494810	19.1076	19.0902	18.8974	19.4603	18.8359	18.7461	19.3804	19.2948	19.3421	19.2831	18.2933	19.008	19.4422	19.15	18.8095	14.8101	19.1595	18.9708	19.3836	19.2426	19.0611	19.3913	19.3383	18.9165	18.8012
Q92598	580890	621820	552650	698630	514010	524010	545300	667010	682510	606250	329620	587120	674850	575150	456840	29133	573470	542010	601670	575610	522770	580340	574240	532230	19.1479	19.2461	19.076	19.4142	18.9714	18.9992	19.0567	19.3473	19.3805	19.2096	18.3304	19.1633	19.3642	19.1336	18.8013	14.8304	19.1294	19.048	19.1986	19.1347	18.9958	19.1465	19.1313	19.0217	18.8415
Q9BXJ9	571910	501180	621010	689810	407510	596950	545430	529000	757110	599540	279750	672820	674160	507370	543560	29017	528760	650620	615070	464820	590950	587920	574970	644080	19.1254	18.935	19.2443	19.3958	18.6365	19.1873	19.057	19.0129	19.5301	19.1935	18.0938	19.3599	19.3627	18.9527	19.0521	14.8246	19.0123	19.3115	19.2304	18.8263	19.1727	19.1653	19.1331	19.2969	18.819
P16402	469540	434740	480770	632520	363130	459780	754820	541620	692130	645940	269070	598340	692780	648920	533580	21000	620620	589800	704680	769560	681200	713850	529810	589630	18.8409	18.7298	18.875	19.2708	18.4701	18.8106	19.5258	19.0469	19.4007	19.301	18.0376	19.1906	19.402	19.3077	19.0253	14.3581	19.2434	19.1699	19.4266	19.5537	19.3777	19.4453	19.0151	19.1695	18.5344
P23526	654450	439380	547900	832140	381080	531720	736970	492710	694070	711980	248590	595710	808790	506140	520330	30375	463450	575370	720210	492760	602940	754320	433750	541930	19.3199	18.7451	19.0636	19.6665	18.5397	19.0203	19.4912	18.9104	19.4047	19.4415	17.9234	19.1843	19.6254	18.9492	18.9891	14.8906	18.8221	19.1341	19.4581	18.9105	19.2017	19.5248	18.7265	19.0477	19.0135
P35232	501380	764520	444970	625840	648770	414240	550460	864590	553610	534630	374320	477210	623850	766390	391060	23559	726940	456150	578740	797040	458280	561640	751900	463130	18.9355	19.5442	18.7633	19.2554	19.3073	18.6601	19.0703	19.7217	19.0785	19.0282	18.5139	18.8643	19.2508	19.5477	18.577	14.524	19.4715	18.7991	19.1426	19.6043	18.8059	19.0993	19.5202	18.8211	18.6291
P14868	550560	585930	476390	695580	498110	453420	617450	672470	595510	611260	333910	519720	682390	634890	449590	25697	608240	502800	634920	633410	514270	659020	626580	486190	19.0705	19.1604	18.8618	19.4079	18.9261	18.7905	19.236	19.3591	19.1838	19.2214	18.3491	18.9874	19.3802	19.2761	18.7783	14.6493	19.2143	18.9396	19.2762	19.2728	18.9722	19.33	19.2571	18.8912	18.7641
Q9NZI8	529250	586920	500260	650250	491420	479860	586240	651370	634870	579700	322810	560340	657660	615140	472730	24658	593260	531140	629640	625550	550270	608960	616730	543830	19.0136	19.1628	18.9323	19.3106	18.9066	18.8723	19.1611	19.3131	19.2761	19.1449	18.3003	19.0959	19.327	19.2306	18.8507	14.5898	19.1783	19.0187	19.2642	19.2548	19.0698	19.216	19.2343	19.0528	18.7071
P62701	720160	447570	538150	897380	387280	504900	726950	490880	655510	764260	247180	567040	838020	458850	465160	36421	445170	543150	755320	435570	535140	772560	423890	510540	19.458	18.7718	19.0376	19.7754	18.563	18.9456	19.4715	18.905	19.3223	19.5437	17.9152	19.1131	19.6766	18.8077	18.8274	15.1525	18.764	19.051	19.5267	18.7325	19.0296	19.5593	18.6933	18.9617	19.1515
Q9UQE7	566170	568060	526910	697150	472660	515030	605200	595700	637190	594850	302510	562920	645780	589560	488860	29885	535520	516470	592880	570250	570750	632470	544820	503800	19.1109	19.1157	19.0072	19.4111	18.8504	18.9743	19.2071	19.1842	19.2814	19.1822	18.2066	19.1026	19.3007	19.1693	18.8991	14.8671	19.0306	18.9783	19.1774	19.1212	19.1225	19.2706	19.0554	18.9425	18.8044
Q92878	551900	553600	465860	705940	454310	444990	637290	611040	606750	579720	313630	517120	685330	611470	458990	27267	583540	497210	650990	645990	533550	635330	627030	500050	19.074	19.0785	18.8295	19.4292	18.7933	18.7634	19.2816	19.2209	19.2107	19.145	18.2587	18.9801	19.3864	19.2219	18.8081	14.7349	19.1545	18.9235	19.3123	19.3012	19.0253	19.2771	19.2582	18.9317	18.7676
P55265	554810	481410	456220	692830	399840	437980	634560	534190	575030	633090	288190	530150	853010	527430	443320	16061	626530	620140	912370	523360	521680	639690	774640	712230	19.0816	18.8769	18.7994	19.4021	18.6091	18.7405	19.2754	19.027	19.1333	19.2721	18.1367	19.016	19.7022	19.0086	18.758	13.9713	19.257	19.2422	19.7993	18.9974	18.9928	19.287	19.5632	19.442	18.7752
Q16531	682060	463270	438410	836660	381140	417890	854060	525520	566130	764010	269110	488180	825220	546350	440480	39009	472690	454180	744460	540820	536250	871090	460560	436460	19.3795	18.8215	18.7419	19.6743	18.54	18.6728	19.704	19.0034	19.1108	19.5432	18.0378	18.8971	19.6544	19.0595	18.7487	15.2515	18.8505	18.7929	19.5058	19.0448	19.0325	19.7325	18.813	18.7355	19.0731
Q01518	534990	557630	545320	658230	470810	533770	584040	592130	665810	576850	308640	579890	622540	609130	493950	21256	568040	551140	559940	596370	587160	585430	536220	502610	19.0292	19.0889	19.0567	19.3282	18.8448	19.0259	19.1557	19.1756	19.3448	19.1378	18.2356	19.1454	19.2478	19.2164	18.914	14.3756	19.1156	19.0721	19.0949	19.1858	19.1634	19.1591	19.0325	18.9391	18.7227
P55884	561790	600150	496550	690020	489040	474730	548280	648220	606130	582030	326030	538530	629270	618790	449850	30017	577670	502800	564460	587820	504730	583310	561440	479480	19.0997	19.195	18.9216	19.3963	18.8996	18.8567	19.0646	19.3061	19.2093	19.1507	18.3146	19.0387	19.2633	19.2391	18.7791	14.8735	19.1399	18.9396	19.1065	19.165	18.9452	19.1539	19.0988	18.8711	18.7932
P51572	557420	550920	492930	697760	447630	461700	555040	590640	609510	586570	311400	537060	693250	552260	443280	26527	558770	522780	673880	552070	502480	590970	662840	555870	19.0884	19.0715	18.911	19.4124	18.7719	18.8166	19.0822	19.1719	19.2173	19.1619	18.2484	19.0347	19.403	19.075	18.7579	14.6952	19.0919	18.9958	19.3621	19.0745	18.9387	19.1727	19.3383	19.0844	18.782
Q16719	577310	430210	633450	716630	354070	593800	599710	458870	780890	613110	242370	661260	654020	474060	575680	27009	447730	634840	613000	464440	651340	627800	445090	640910	19.139	18.7147	19.2729	19.4509	18.4337	19.1796	19.1939	18.8077	19.5748	19.2258	17.8869	19.3349	19.319	18.8547	19.1349	14.7212	18.7723	19.276	19.2255	18.8251	19.3131	19.2599	18.7637	19.2898	18.8325
P62195	651500	489560	492010	792120	400170	476560	684100	523730	618160	687890	261840	537600	760100	509350	459050	34034	469460	509460	684790	496770	524670	709380	468200	491590	19.3134	18.9011	18.9083	19.5954	18.6103	18.8623	19.3838	18.9985	19.2376	19.3918	17.9983	19.0362	19.5358	18.9583	18.8083	15.0547	18.8406	18.9586	19.3853	18.9222	19.0011	19.4362	18.8368	18.9071	19.007
P35241	641880	511910	494070	793150	417790	464550	693610	531850	595530	702090	267420	517780	775930	484280	423120	38083	458050	478810	690800	488230	495010	716020	484640	471400	19.2919	18.9655	18.9144	19.5972	18.6724	18.8255	19.4038	19.0207	19.1838	19.4213	18.0287	18.982	19.5656	18.8855	18.6907	15.2169	18.8051	18.8691	19.3979	18.8972	18.9171	19.4496	18.8866	18.8466	18.9855
P53621	564340	513510	448960	676270	428500	431050	662010	576450	584590	625780	291870	513650	706300	585310	445840	27771	561190	508660	666180	585270	538370	669210	545860	500360	19.1062	18.97	18.7762	19.3672	18.7089	18.7175	19.3365	19.1368	19.1571	19.2553	18.155	18.9704	19.4299	19.1588	18.7662	14.7613	19.0981	18.9563	19.3456	19.1587	19.0382	19.3521	19.0582	18.9326	18.7998
P42285	631160	533030	503580	758460	440560	478430	640920	585870	626920	652680	295500	536570	684200	564340	455570	25708	496080	481300	604090	536370	520610	688040	492280	464570	19.2676	19.0239	18.9419	19.5327	18.749	18.8679	19.2898	19.1602	19.2579	19.316	18.1728	19.0334	19.3841	19.1062	18.7973	14.6499	18.9202	18.8766	19.2044	19.0329	18.9898	19.3921	18.9091	18.8255	18.9612
Q15029	597760	506590	520350	753520	407350	477390	641110	551050	655540	623100	266470	532020	688720	522450	470030	37650	466970	497420	605390	518970	537160	648700	476710	466060	19.1892	18.9505	18.9891	19.5233	18.6359	18.8648	19.2902	19.0718	19.3223	19.2491	18.0236	19.0211	19.3936	18.9949	18.8424	15.2004	18.833	18.9241	19.2075	18.9853	19.035	19.3072	18.8628	18.8302	18.8828
P26639	644270	481030	472490	793750	400800	457240	656980	527610	594100	689830	272010	529330	773180	486190	425760	36322	477030	498780	692490	474910	485600	690440	484240	479910	19.2973	18.8758	18.8499	19.5983	18.6125	18.8026	19.3255	19.0091	19.1803	19.3959	18.0533	19.0138	19.5604	18.8912	18.6997	15.1486	18.8637	18.928	19.4014	18.8573	18.8894	19.3972	18.8854	18.8724	18.9909
Q03252	622180	464890	503770	756630	391080	476550	679680	498370	622450	681960	252550	541850	753360	461960	444130	30285	449000	499270	715080	483870	528010	707960	482880	502290	19.247	18.8265	18.9424	19.5292	18.5771	18.8623	19.3745	18.9269	19.2476	19.3793	17.9462	19.0475	19.523	18.8174	18.7606	14.8863	18.7764	18.9295	19.4477	18.8843	19.0102	19.4333	18.8813	18.9382	18.9405
P18669	471030	507700	538290	588320	427810	523580	561000	560020	683420	530080	278080	593240	610710	560170	506500	17760	545620	586300	573440	583280	613400	555800	559270	571130	18.8455	18.9536	19.038	19.1662	18.7066	18.9981	19.0976	19.0951	19.3824	19.0159	18.0851	19.1783	19.2201	19.0955	18.9502	14.1163	19.0575	19.1613	19.1293	19.1538	19.2265	19.0842	19.0932	19.1235	18.539
Q01581	577510	406490	603180	697550	339860	553750	635220	398600	667620	571460	198950	575510	783560	366960	492360	30032	417530	662400	867340	385550	580970	608240	516630	763640	19.1395	18.6329	19.2022	19.4119	18.3746	19.0789	19.2769	18.6046	19.3487	19.1243	17.602	19.1345	19.5797	18.4853	18.9094	14.8742	18.6715	19.3373	19.7262	18.5566	19.1481	19.2143	18.9788	19.5425	18.833
P08758	482960	557170	492540	603630	449700	462970	555690	609320	622030	522390	306820	535130	595150	588720	471170	22277	554910	519700	551500	606340	563040	552720	610590	523350	18.8815	19.0878	18.9099	19.2033	18.7786	18.8206	19.0839	19.2168	19.2466	18.9948	18.227	19.0295	19.1829	19.1672	18.8459	14.4433	19.0819	18.9873	19.073	19.2098	19.1029	19.0762	19.2198	18.9974	18.5751
P54577	597000	524460	487850	739310	411650	464270	545730	555990	606150	624030	291490	539320	698240	516220	437410	30659	503670	503000	629270	477270	459160	592110	547850	493240	19.1874	19.0005	18.8961	19.4958	18.6511	18.8246	19.0578	19.0847	19.2093	19.2513	18.1531	19.0408	19.4134	18.9776	18.7386	14.904	18.9421	18.9402	19.2633	18.8644	18.8086	19.1755	19.0634	18.9119	18.8809
P46777	508090	557220	521090	641590	458070	493180	501340	584250	644630	536510	301310	550350	607860	610290	457720	20893	604660	525700	550800	594330	505920	551660	557660	503770	18.9547	19.0879	18.9912	19.2913	18.8052	18.9118	18.9354	19.1562	19.2981	19.0332	18.2009	19.07	19.2134	19.2191	18.8041	14.3507	19.2058	19.0039	19.0712	19.1809	18.9485	19.0734	19.089	18.9424	18.6483
P63244	619370	540380	407690	755890	449790	396570	681760	597480	521070	666640	289580	453610	742940	557610	384000	33946	516740	433810	664230	552610	462470	699140	508560	410680	19.2404	19.0436	18.6371	19.5278	18.7789	18.5972	19.3789	19.1885	18.9911	19.3465	18.1436	18.7911	19.5029	19.0889	18.5507	15.051	18.9791	18.7267	19.3413	19.0759	18.819	19.4152	18.9561	18.6477	18.934
O00232	534460	450170	564870	637370	382630	543570	595090	503460	716470	590690	249680	622130	640420	469610	521690	28859	442980	598500	579940	459640	616750	603130	430800	551480	19.0277	18.7801	19.1076	19.2818	18.5456	19.0521	19.1827	18.9415	19.4505	19.172	17.9297	19.2469	19.2887	18.8411	18.9928	14.8167	18.7569	19.191	19.1455	18.8101	19.2343	19.2021	18.7167	19.0729	18.7213
P62328	405680	585410	626860	559820	446750	589220	373280	581030	786050	402560	319650	683740	473600	560270	560610	21743	564820	616350	443930	540780	609200	422730	723120	595720	18.63	19.1591	19.2578	19.0946	18.7691	19.1684	18.5099	19.1483	19.5843	18.6188	18.2861	19.3831	18.8533	19.0958	19.0966	14.4083	19.1074	19.2334	18.76	19.0447	19.2166	18.6894	19.4639	19.1843	18.3235
P24534	968230	338420	510500	1175400	297740	486920	852240	356380	601340	954910	166000	516230	1115800	291660	387230	79496	303110	478370	951880	297310	438730	906810	307710	442090	19.885	18.3685	18.9616	20.1647	18.1837	18.8933	19.7009	18.4431	19.1978	19.865	17.3408	18.9777	20.0896	18.1539	18.5628	16.2786	18.2095	18.8678	19.8604	18.1816	18.743	19.7904	18.2312	18.754	19.5785
P00390	600890	422310	456220	746600	367950	467500	690570	483050	606270	660600	236830	527480	758770	449210	420640	31561	448030	527060	681560	495550	555820	641310	409080	489410	19.1967	18.6879	18.7994	19.51	18.4892	18.8346	19.3974	18.8818	19.2096	19.3334	17.8535	19.0088	19.5333	18.777	18.6822	14.9459	18.7732	19.0076	19.3785	18.9187	19.0843	19.2907	18.642	18.9007	18.8903
P28370	581900	429670	500330	712250	352020	476600	653470	482590	660290	621970	238240	560070	679790	465210	497110	30267	418280	516560	612580	465880	570490	679330	412390	489220	19.1504	18.7129	18.9325	19.442	18.4253	18.8624	19.3178	18.8804	19.3327	19.2465	17.8621	19.0952	19.3747	18.8275	18.9232	14.8855	18.6741	18.9786	19.2245	18.8296	19.1218	19.3738	18.6536	18.9001	18.844
P51991	577420	375470	488080	771490	327330	460700	712060	443060	654270	665380	218970	528910	748440	444390	463350	30099	417140	523830	695110	467300	554920	721060	432110	484420	19.1393	18.5183	18.8968	19.5573	18.3204	18.8135	19.4416	18.7571	19.3195	19.3438	17.7404	19.0127	19.5135	18.7615	18.8217	14.8774	18.6702	18.9987	19.4069	18.834	19.0819	19.4598	18.721	18.8859	18.8328
O60271	582110	515330	495740	709630	426150	472290	543390	518070	588250	582860	262310	505700	667360	478560	414080	32058	487920	487680	607100	472690	468150	573980	514370	480830	19.1509	18.9751	18.9192	19.4367	18.701	18.8493	19.0516	18.9828	19.1661	19.1528	18.0009	18.9479	19.3481	18.8683	18.6595	14.9684	18.8963	18.8956	19.2116	18.8505	18.8366	19.1306	18.9724	18.8752	18.8445
P04843	413470	537910	479840	493350	454900	467490	519760	616160	617820	463900	298090	542890	561760	623410	458900	14584	612770	567130	555630	656650	573770	488320	631350	580790	18.6574	19.037	18.8722	18.9123	18.7952	18.8346	18.9875	19.2329	19.2368	18.8235	18.1854	19.0503	19.0996	19.2498	18.8078	13.8321	19.225	19.1133	19.0838	19.3248	19.1301	18.8975	19.2681	19.1477	18.351
P53618	487600	443510	553210	609720	368840	516540	524850	487910	696880	520420	242810	590460	615240	480300	497970	28882	468430	582660	559010	481140	582540	540810	469230	577090	18.8953	18.7586	19.0775	19.2178	18.4926	18.9785	19.0015	18.8963	19.4106	18.9893	17.8895	19.1715	19.2308	18.8736	18.9257	14.8179	18.8375	19.1523	19.0925	18.8761	19.152	19.0448	18.8399	19.1384	18.5889
P30048	457080	501680	458280	568780	397270	442460	521710	564890	608530	505900	287870	532830	577800	575130	480220	20306	555210	527360	536560	589760	564420	528930	622490	549940	18.8021	18.9364	18.8059	19.1175	18.5998	18.7552	18.9929	19.1076	19.215	18.9485	18.1351	19.0233	19.1402	19.1335	18.8733	14.3096	19.0827	19.0084	19.0334	19.1698	19.1064	19.0127	19.2477	19.0689	18.4956
P46939	474230	489090	525850	591770	391000	506720	526970	517760	666860	497360	270340	572910	568770	533170	513990	24290	474680	539350	507910	531920	598200	541620	502050	519550	18.8552	18.8997	19.0043	19.1747	18.5768	18.9508	19.0074	18.9819	19.347	18.9239	18.0444	19.1279	19.1175	19.0242	18.9714	14.5681	18.8566	19.0409	18.9542	19.0208	19.1903	19.0469	18.9375	18.9869	18.5488
P23246	558590	457670	461930	726100	392880	433840	620160	499080	575210	603380	256890	504430	674950	474580	416920	30134	465410	461830	630360	478410	481780	641280	498480	467010	19.0914	18.8039	18.8173	19.4698	18.5837	18.7268	19.2423	18.9289	19.1337	19.2027	17.9708	18.9443	19.3644	18.8563	18.6694	14.8791	18.8281	18.817	19.2658	18.8679	18.878	19.2906	18.9272	18.8331	18.785
P31947	488210	525820	549310	610800	418660	531350	469530	527850	628550	485350	270290	565000	584200	494290	455690	20510	508070	574990	545350	492420	513660	494040	566790	565080	18.8971	19.0042	19.0673	19.2203	18.6754	19.0193	18.8409	19.0098	19.2617	18.8887	18.0441	19.1079	19.1561	18.915	18.7977	14.324	18.9547	19.1332	19.0568	18.9095	18.9705	18.9143	19.1125	19.1081	18.5907
Q16881	724480	416390	415310	891760	349260	399830	948370	430780	471490	709020	219060	419450	800390	433010	376360	43659	399720	384890	709500	548160	510060	706780	405100	383870	19.4666	18.6676	18.6638	19.7663	18.4139	18.609	19.8551	18.7166	18.8469	19.4355	17.741	18.6781	19.6103	18.724	18.5218	15.414	18.6086	18.5541	19.4364	19.0642	18.9603	19.4309	18.6279	18.5503	19.1601
P16152	537810	446940	430090	680350	367310	419000	643870	502020	556570	599190	247840	473830	742340	490080	415090	27097	476450	498180	690710	490980	506170	638870	489210	495710	19.0367	18.7697	18.7143	19.3759	18.4866	18.6766	19.2964	18.9374	19.0862	19.1927	17.919	18.854	19.5017	18.9027	18.6631	14.7258	18.862	18.9263	19.3977	18.9053	18.9493	19.2852	18.9001	18.9191	18.7303
P27797	472530	408020	585830	605340	334010	561620	498540	428690	732660	509740	225030	642150	616060	426590	521500	15736	463310	683350	637670	434740	630710	493660	530650	727190	18.85	18.6383	19.1601	19.2074	18.3495	19.0992	18.9273	18.7096	19.4828	18.9594	17.7798	19.2926	19.2327	18.7025	18.9923	13.9418	18.8216	19.3823	19.2825	18.7298	19.2666	18.9132	19.0174	19.472	18.5436
Q99878	445370	410440	522450	570140	332460	493720	552990	462720	682410	503410	242780	595500	624590	494300	517010	19876	475030	570060	576960	535470	603650	536750	486890	613200	18.7646	18.6468	18.9949	19.121	18.3428	18.9133	19.0769	18.8198	19.3803	18.9414	17.8893	19.1837	19.2525	18.915	18.9798	14.2787	18.8577	19.1208	19.1381	19.0304	19.2034	19.0339	18.8932	19.226	18.4582
P52701	468520	488610	501070	581100	400800	475030	500110	533540	633180	488750	267120	543020	544720	559520	476620	21560	510440	508240	488710	560660	548050	524660	462520	494500	18.8378	18.8983	18.9347	19.1484	18.6125	18.8577	18.9319	19.0252	19.2723	18.8987	18.0271	19.0506	19.0552	19.0938	18.8625	14.3961	18.9614	18.9552	18.8986	19.0968	19.0639	19.001	18.8192	18.9156	18.5313
P42224	428910	400740	372750	523480	346050	354030	495000	441950	468890	529900	256970	441340	856480	448460	365100	19429	711760	584940	1115100	432480	415760	517930	970860	745870	18.7103	18.6123	18.5078	18.9978	18.4006	18.4335	18.9171	18.7535	18.8389	19.0154	17.9712	18.7515	19.7081	18.7746	18.4779	14.2459	19.441	19.1579	20.0887	18.7223	18.6654	18.9824	19.8889	19.5086	18.4039
Q13263	480540	468800	481580	605930	420780	450480	539410	537810	622970	533680	266810	531510	588780	514110	446340	22713	473660	486290	528580	512110	497590	570730	470120	473470	18.8743	18.8386	18.8774	19.2088	18.6827	18.7811	19.041	19.0367	19.2488	19.0256	18.0255	19.0197	19.1674	18.9717	18.7678	14.4712	18.8535	18.8915	19.0118	18.9661	18.9246	19.1224	18.8427	18.8529	18.5679
O75533	527250	472580	461440	669250	391400	430750	580420	520170	577620	556730	254890	489560	624860	505890	429480	26474	456050	455170	571120	505390	483860	606220	466110	431550	19.0081	18.8502	18.8158	19.3522	18.5783	18.7165	19.1467	18.9886	19.1398	19.0866	17.9595	18.9011	19.2532	18.9485	18.7122	14.6923	18.7988	18.796	19.1234	18.947	18.8842	19.2095	18.8303	18.7192	18.7017
P23284	433700	479230	439110	523480	419370	433680	492570	521230	531960	479640	271180	492290	578340	552900	412170	19839	589480	538610	602410	575090	504240	481950	625790	590650	18.7263	18.8704	18.7442	18.9978	18.6779	18.7263	18.91	18.9916	19.021	18.8716	18.0489	18.9091	19.1416	19.0767	18.6529	14.2761	19.1691	19.0389	19.2004	19.1334	18.9438	18.8785	19.2553	19.1719	18.4199
Q9BUJ2	474520	434320	469480	600060	371900	430900	580580	495530	608690	536570	242260	515410	623930	499390	443620	19622	487330	498470	584390	531020	527500	574900	488180	486260	18.8561	18.7284	18.8407	19.1947	18.5046	18.717	19.1471	18.9186	19.2153	19.0334	17.8862	18.9754	19.251	18.9298	18.759	14.2602	18.8945	18.9271	19.1566	19.0184	19.0088	19.133	18.8971	18.8914	18.5497
P43246	456920	434660	599340	546660	365830	575980	485840	465370	729120	479380	236090	638270	515600	465000	544880	18319	418920	597980	464890	454290	641520	514360	408610	572220	18.8016	18.7295	19.193	19.0603	18.4808	19.1357	18.8901	18.828	19.4758	18.8708	17.849	19.2838	18.9759	18.8269	19.0556	14.1611	18.6763	19.1897	18.8265	18.7933	19.2911	18.9724	18.6404	19.1262	18.4951
Q9UHD8	425470	385310	663710	533120	318090	638940	475760	420140	843310	463560	212110	729600	505110	419930	633720	16640	379030	680370	467260	418170	737950	494870	370260	653860	18.6987	18.5557	19.3402	19.0241	18.2791	19.2853	18.8599	18.6805	19.6857	18.8224	17.6945	19.4767	18.9462	18.6798	19.2735	14.0224	18.532	19.376	18.8339	18.6737	19.4932	18.9167	18.4982	19.3186	18.3923
O75531	539940	474860	365850	666760	392960	348840	636500	544760	468220	591550	264340	413540	696450	525300	365970	25200	528190	410280	635630	559210	420870	624400	542270	404590	19.0424	18.8571	18.4809	19.3468	18.584	18.4122	19.2798	19.0553	18.8368	19.1741	18.012	18.6577	19.4097	19.0028	18.4814	14.6211	19.0107	18.6462	19.2778	19.093	18.683	19.2521	19.0487	18.6261	18.736
Q92945	487520	496140	418930	612690	419920	392250	590620	547750	529360	538680	266000	457020	628800	516140	385810	23352	498700	429430	574870	558360	450240	583480	525070	420100	18.8951	18.9204	18.6763	19.2248	18.6798	18.5814	19.1719	19.0632	19.0139	19.0391	18.0211	18.8019	19.2622	18.9774	18.5575	14.5113	18.9278	18.7121	19.1329	19.0908	18.7803	19.1543	19.0022	18.6804	18.5887
Q71DI3	328630	488250	517730	402300	455970	511610	469070	588900	645010	394890	293070	578810	417440	661020	537340	16296	565380	573920	380650	660260	692970	436670	474160	499250	18.3261	18.8973	18.9818	18.6179	18.7986	18.9647	18.8394	19.1677	19.299	18.5911	18.1609	19.1427	18.6712	19.3343	19.0355	13.9922	19.1089	19.1305	18.5381	19.3327	19.4024	18.7362	18.855	18.9294	18.0197
P12814	522620	374860	516640	650510	314460	488440	570030	413870	659660	587930	202680	571150	655490	392720	477560	35286	367660	528850	605590	378100	536080	601570	371940	521180	18.9954	18.516	18.9788	19.3112	18.2625	18.8978	19.1207	18.6588	19.3314	19.1653	17.6288	19.1235	19.3222	18.5831	18.8653	15.1068	18.488	19.0125	19.208	18.5284	19.0321	19.1984	18.5047	18.9914	18.689
Q9H0A0	470480	476440	478390	588790	391360	455630	503980	526480	604020	522200	263970	525110	575570	499330	451530	18990	472140	498120	538400	484020	507690	536660	486470	488740	18.8438	18.8619	18.8678	19.1674	18.5781	18.7975	18.943	19.006	19.2042	18.9942	18.01	19.0023	19.1346	18.9296	18.7845	14.213	18.8489	18.9261	19.0383	18.8847	18.9536	19.0336	18.892	18.8987	18.5373
Q8N1F7	469990	494880	472290	566520	411030	456390	486340	544390	588870	496430	277250	515230	537330	521520	443320	22266	476770	480810	487740	500540	503950	512520	483960	460030	18.8423	18.9167	18.8493	19.1118	18.6489	18.7999	18.8916	19.0543	19.1676	18.9212	18.0808	18.9749	19.0354	18.9924	18.758	14.4426	18.8629	18.8751	18.8958	18.9331	18.9429	18.9672	18.8845	18.8114	18.5358
Q9NYU2	384360	371790	531550	470890	314220	511400	479790	415680	687740	432220	215920	602250	535910	451880	540410	20344	472200	663950	535440	483350	664820	465970	491740	715300	18.5521	18.5041	19.0198	18.845	18.2614	18.9641	18.872	18.6651	19.3915	18.7214	17.7201	19.2	19.0316	18.7856	19.0437	14.3123	18.849	19.3407	19.0304	18.8827	19.3426	18.8299	18.9075	19.4482	18.2457
O00410	485630	503660	466330	618480	427940	446050	485480	553510	562850	508890	267030	493780	577670	489360	409370	24539	484520	463110	497430	485450	464130	506640	484460	426680	18.8895	18.9421	18.831	19.2384	18.707	18.7668	18.8891	19.0782	19.1024	18.957	18.0266	18.9135	19.1399	18.9005	18.643	14.5828	18.8862	18.821	18.9241	18.889	18.8242	18.9506	18.886	18.7028	18.5831
O00571	481880	489200	523480	601920	390040	507600	467900	500430	637000	478160	250000	540010	534260	475460	456940	21403	446590	514980	481170	439880	520760	503770	465520	485360	18.8783	18.9001	18.9978	19.1992	18.5733	18.9533	18.8358	18.9328	19.2809	18.8671	17.9316	19.0426	19.0272	18.859	18.8016	14.3855	18.7686	18.9742	18.8762	18.7468	18.9903	18.9424	18.8285	18.8887	18.5719
Q7L014	623470	365190	441890	771130	312670	413720	675480	393620	539170	667150	204410	469220	754710	381820	409010	33395	365760	444030	684480	394730	461940	705790	375120	434820	19.25	18.4783	18.7533	19.5566	18.2543	18.6583	19.3656	18.5864	19.0404	19.3477	17.6411	18.8399	19.5256	18.5425	18.6418	15.0273	18.4805	18.7603	19.3846	18.5905	18.8173	19.4289	18.517	18.7301	18.9435
O94826	586440	382640	475400	738010	311840	455120	556540	408390	586720	587100	206910	516750	675530	397050	425940	30311	384130	476980	613970	395120	474460	597190	413530	478840	19.1616	18.5456	18.8588	19.4933	18.2504	18.7959	19.0861	18.6396	19.1623	19.1632	17.6586	18.9791	19.3657	18.599	18.7003	14.8876	18.5512	18.8636	19.2278	18.5919	18.8559	19.1878	18.6576	18.8692	18.8552
Q9NSD9	544100	379770	489020	684250	315800	467620	578720	415660	603000	594190	213140	526610	658500	403990	434020	28306	385590	492590	577400	396770	504450	616910	379840	481470	19.0535	18.5348	18.8995	19.3842	18.2687	18.835	19.1425	18.665	19.2018	19.1806	17.7014	19.0064	19.3288	18.624	18.7274	14.7888	18.5567	18.91	19.1392	18.5979	18.9444	19.2347	18.535	18.8771	18.7471
P17980	501560	450160	514380	591630	371680	484350	481080	492390	634390	507970	237890	557230	565670	453670	453420	21678	418860	503190	491540	440520	513110	522220	417190	484730	18.9361	18.7801	18.9725	19.1743	18.5037	18.8857	18.8759	18.9094	19.275	18.9544	17.8599	19.0879	19.1096	18.7913	18.7905	14.4039	18.6761	18.9407	18.9069	18.7488	18.9689	18.9943	18.6703	18.8868	18.6296
Q9NTJ3	525390	468940	468310	642490	379580	459070	502730	480230	560530	527460	243540	493370	572770	456540	413100	27366	429510	455960	515500	438800	466280	538560	441070	440830	19.003	18.839	18.8371	19.2933	18.534	18.8084	18.9394	18.8734	19.0964	19.0087	17.8938	18.9123	19.1276	18.8004	18.6561	14.7401	18.7123	18.7985	18.9756	18.7432	18.8308	19.0387	18.7506	18.7499	18.6966
P33993	356310	550590	522750	458120	451970	497120	388350	589200	649170	376090	295770	549990	420950	573600	478410	16662	506690	510840	392590	560860	552000	415860	524710	482530	18.4428	19.0706	18.9958	18.8054	18.7859	18.9232	18.567	19.1684	19.3082	18.5207	18.1741	19.069	18.6833	19.1297	18.8679	14.0243	18.9507	18.9625	18.5827	19.0973	19.0743	18.6657	19.0012	18.8803	18.1363
Q15021	502680	478340	484150	629560	400010	456570	491070	516700	583380	507080	254220	496830	533360	493190	425930	22306	433310	436350	472040	483890	468040	527890	420620	425270	18.9393	18.8677	18.8851	19.264	18.6097	18.8005	18.9056	18.979	19.1541	18.9519	17.9557	18.9224	19.0248	18.9118	18.7003	14.4451	18.725	18.7351	18.8485	18.8843	18.8363	19.0099	18.6822	18.698	18.6328
Q14566	559170	428770	421750	695960	353340	413280	569950	465510	526100	569620	239940	456380	619370	470640	406090	26804	415870	426780	552230	436930	466810	613910	396500	389480	19.0929	18.7098	18.686	19.4086	18.4307	18.6568	19.1205	18.8285	19.005	19.1196	17.8723	18.7999	19.2404	18.8443	18.6314	14.7102	18.6658	18.7031	19.0749	18.737	18.8325	19.2277	18.597	18.5712	18.7865
P35998	365780	464310	533650	452280	421010	503170	425740	539670	677530	416950	265200	579990	441830	503200	487010	18489	463070	544940	395380	506930	585390	431380	425140	517010	18.4806	18.8247	19.0255	18.7869	18.6835	18.9407	18.6996	19.0417	19.3699	18.6695	18.0167	19.1457	18.7531	18.9408	18.8936	14.1744	18.8209	19.0557	18.5929	18.9514	19.159	18.7186	18.6976	18.9798	18.1742
P30566	519220	462740	419530	632230	391660	396900	530230	516360	515310	541020	256230	440970	616050	452230	361590	27968	449410	417250	543460	454030	421850	561800	447010	393970	18.986	18.8198	18.6784	19.2701	18.5792	18.5984	19.0163	18.978	18.9751	19.0453	17.9671	18.7503	19.2327	18.7867	18.464	14.7715	18.7777	18.6706	19.0518	18.7924	18.6864	19.0997	18.7699	18.5877	18.6795
Q9Y5B9	453600	374190	511520	562410	318530	498020	515260	424580	664760	496200	211000	576810	539990	407910	498900	24146	376120	554830	499620	416580	585140	525480	360620	523950	18.7911	18.5134	18.9644	19.1013	18.2811	18.9258	18.9749	18.6957	19.3425	18.9206	17.6869	19.1377	19.0426	18.6379	18.9284	14.5595	18.5208	19.0817	18.9305	18.6682	19.1584	19.0033	18.4601	18.9991	18.4846
Q8NE71	479410	419830	511630	578780	342730	487090	462270	429050	624160	505970	224470	542290	567070	396370	436800	28272	387960	508560	533590	375050	477760	506810	413010	507800	18.8709	18.6794	18.9647	19.1427	18.3867	18.8938	18.8184	18.7108	19.2516	18.9487	17.7762	19.0487	19.1132	18.5965	18.7366	14.7871	18.5655	18.9561	19.0254	18.5167	18.8659	18.9511	18.6558	18.9539	18.5645
O14980	574300	377310	370230	732160	310500	352180	672340	423850	477660	642530	213050	416200	716530	439950	370690	26688	419150	417080	685760	432300	430060	693700	424220	404890	19.1314	18.5254	18.4981	19.4818	18.2442	18.426	19.3588	18.6932	18.8656	19.2934	17.7008	18.6669	19.4507	18.747	18.4999	14.7039	18.6771	18.67	19.3873	18.7217	18.7142	19.404	18.6945	18.6272	18.825
P40227	449340	414440	505180	547390	338330	478480	482260	443350	629820	489820	228610	544320	532490	448520	451540	23183	414370	512810	485230	426800	514700	505790	402370	491840	18.7774	18.6608	18.9464	19.0622	18.3681	18.8681	18.8795	18.7581	19.2646	18.9019	17.8025	19.0541	19.0224	18.7748	18.7845	14.5008	18.6606	18.9681	18.8883	18.7032	18.9734	18.9482	18.6182	18.9078	18.471
P49736	495120	398560	409440	618280	337530	393520	556190	430820	520120	529460	240630	441960	591030	436830	389210	29509	538130	411320	516080	429460	446350	570200	521290	391050	18.9174	18.6044	18.6433	19.2379	18.3647	18.5861	19.0852	18.7167	18.9885	19.0142	17.8765	18.7536	19.1729	18.7367	18.5702	14.8489	19.0376	18.6499	18.9772	18.7122	18.7678	19.1211	18.9917	18.577	18.611
P28838	299810	450390	428380	365510	378450	410450	358390	498450	537970	344050	256730	488860	504710	452040	399400	12735	652430	644490	664650	482040	481860	357000	1021400	886280	18.1937	18.7808	18.7085	18.4796	18.5297	18.6468	18.4512	18.9271	19.0372	18.3923	17.9699	18.8991	18.9451	18.7861	18.6075	13.6365	19.3155	19.2978	19.3422	18.8788	18.8783	18.4456	19.9621	19.7574	17.8872
P33992	486190	441500	392410	609030	368330	378650	551930	491300	493270	534470	248840	437820	600390	504390	375000	22349	471590	397060	549220	506750	432090	569690	443300	387940	18.8912	18.7521	18.582	19.2162	18.4906	18.5305	19.0741	18.9062	18.912	19.0277	17.9249	18.74	19.1955	18.9442	18.5165	14.4479	18.8472	18.599	19.067	18.9509	18.721	19.1198	18.7579	18.5655	18.5847
P09960	496430	449910	388020	610460	365470	369050	547190	497530	494300	530790	256070	421140	588290	503450	372570	22318	463710	406360	531940	494730	435570	560990	465040	395350	18.9212	18.7793	18.5658	19.2195	18.4794	18.4935	19.0617	18.9244	18.915	19.0178	17.9662	18.6839	19.1662	18.9415	18.5072	14.4459	18.8229	18.6324	19.0209	18.9163	18.7325	19.0976	18.827	18.5928	18.6148
P31943	430790	426470	499220	562050	371820	464840	461110	482270	629550	456630	229140	529370	517190	458870	438870	18991	422870	488210	465260	468640	522250	488870	414690	458490	18.7166	18.7021	18.9293	19.1003	18.5042	18.8264	18.8148	18.8795	19.264	18.8007	17.8059	19.0139	18.9803	18.8077	18.7434	14.213	18.6899	18.8971	18.8277	18.8381	18.9944	18.8991	18.6617	18.8065	18.4102
P62906	381670	473850	482250	476610	399980	455390	413570	520120	586720	430340	263110	516120	463130	496900	426020	24387	467880	496470	428870	472250	494960	431420	463420	470890	18.542	18.8541	18.8794	18.8624	18.6096	18.7967	18.6578	18.9885	19.1623	18.7151	18.0053	18.9773	18.8211	18.9226	18.7006	14.5738	18.8358	18.9213	18.7102	18.8492	18.917	18.7187	18.822	18.845	18.2355
P55786	437890	435780	442010	556810	372290	411030	483710	491590	558810	484900	243860	482510	548730	471940	407850	20397	439600	463380	494990	483850	493900	503400	444600	448800	18.7402	18.7332	18.7537	19.0868	18.5061	18.6489	18.8838	18.9071	19.092	18.8873	17.8957	18.8802	19.0657	18.8482	18.6377	14.3161	18.7458	18.8218	18.917	18.8842	18.9139	18.9413	18.7621	18.7757	18.4338
P60981	434920	422590	436230	542330	370450	418860	518570	470670	548260	487220	241060	486190	532210	493060	405740	22894	460480	459420	460010	527450	493030	518060	407630	422070	18.7304	18.6889	18.7347	19.0488	18.4989	18.6761	18.9842	18.8444	19.0645	18.8942	17.879	18.8912	19.0216	18.9114	18.6302	14.4827	18.8128	18.8095	18.8113	19.0087	18.9113	18.9828	18.6369	18.6871	18.4239
Q14839	415070	476290	428470	532590	389850	413530	474580	505260	545460	464820	258160	477650	505100	493010	407520	21390	470340	458810	470970	475080	464920	488320	474430	444600	18.663	18.8615	18.7088	19.0227	18.5726	18.6576	18.8563	18.9467	19.0571	18.8263	17.9779	18.8656	18.9462	18.9113	18.6365	14.3846	18.8433	18.8075	18.8453	18.8578	18.8266	18.8975	18.8558	18.7621	18.3566
P46459	479900	373670	458590	618540	310640	437470	556090	417700	595800	528480	211660	508080	602970	423050	445430	18824	380460	486330	527660	417510	521610	556890	389400	470120	18.8724	18.5114	18.8068	19.2385	18.2449	18.7388	19.085	18.6721	19.1845	19.0115	17.6914	18.9547	19.2017	18.6905	18.7648	14.2003	18.5374	18.8916	19.0092	18.6715	18.9926	19.087	18.5709	18.8427	18.5659
Q15393	491920	380670	443790	597800	313150	420180	546490	427980	563390	530790	211810	490220	588740	422350	423670	26206	377580	463860	528530	429870	485280	573090	374510	455140	18.9081	18.5382	18.7595	19.1893	18.2565	18.6806	19.0598	18.7072	19.1038	19.0178	17.6924	18.9031	19.1673	18.6881	18.6926	14.6776	18.5264	18.8233	19.0116	18.7135	18.8885	19.1284	18.5146	18.796	18.6016
Q00688	361630	524620	391360	442820	448750	371370	439930	596330	515740	423980	289240	452780	476540	557350	378610	18404	534570	433390	459850	607660	452860	428440	573510	444330	18.4642	19.0009	18.5781	18.7564	18.7756	18.5025	18.7469	19.1858	18.9763	18.6936	18.1419	18.7885	18.8622	19.0882	18.5304	14.1677	19.028	18.7253	18.8108	19.2129	18.7887	18.7087	19.1295	18.7613	18.1577
P38117	410200	416540	409520	494620	340370	388900	496520	466790	528340	455510	241080	465320	535560	473680	410970	24513	438540	459600	499510	498100	501490	492990	479600	476190	18.646	18.6681	18.6436	18.916	18.3767	18.569	18.9215	18.8324	19.0111	18.7971	17.8792	18.8279	19.0307	18.8536	18.6487	14.5813	18.7423	18.81	18.9302	18.9261	18.9359	18.9112	18.8715	18.8612	18.3395
Q13439	395080	421680	592140	488110	336280	560870	369430	431440	698800	400430	221160	616450	481810	401470	496980	16942	405480	606270	435410	391130	536120	399080	436430	574340	18.5918	18.6858	19.1756	18.8968	18.3593	19.0973	18.4949	18.7188	19.4145	18.6112	17.7547	19.2336	18.8781	18.6149	18.9228	14.0483	18.6293	19.2096	18.732	18.5773	19.0322	18.6063	18.7354	19.1315	18.2853
Q99613	456590	468630	503130	564770	392430	472910	433990	479000	592420	463840	239450	500650	512800	427710	404800	18397	418160	466360	457260	413130	459250	467990	394410	435990	18.8005	18.8381	18.9406	19.1073	18.5821	18.8512	18.7273	18.8697	19.1763	18.8233	17.8694	18.9334	18.968	18.7063	18.6268	14.1672	18.6737	18.8311	18.8027	18.6562	18.8089	18.8361	18.5893	18.7339	18.4941
P41252	385360	442080	438700	455010	361450	420490	420470	492110	573750	424590	251690	503530	490650	484480	435240	18104	474680	510440	443260	471130	497760	437700	474720	499780	18.5558	18.7539	18.7429	18.7955	18.4634	18.6817	18.6816	18.9086	19.1301	18.6957	17.9413	18.9417	18.9043	18.8861	18.7315	14.144	18.8566	18.9614	18.7578	18.8458	18.9251	18.7396	18.8567	18.9309	18.2494
P02786	527710	349570	391250	656470	288760	377960	577670	393060	511030	568740	202960	440540	615960	416590	385870	28889	386910	426340	601510	394720	439380	614680	383370	411200	19.0094	18.4152	18.5777	19.3244	18.1395	18.5279	19.1399	18.5844	18.963	19.1174	17.6308	18.7489	19.2325	18.6683	18.5578	14.8182	18.5616	18.7016	19.1982	18.5905	18.7451	19.2295	18.5484	18.6495	18.7029
P52597	408180	436380	412850	489450	386800	394330	467150	502590	520830	446560	245880	455320	522450	481120	380890	19456	455680	458320	489730	501100	473550	462550	454680	450860	18.6388	18.7352	18.6553	18.9008	18.5612	18.589	18.8335	18.939	18.9905	18.7685	17.9076	18.7965	18.9949	18.876	18.539	14.2479	18.7977	18.806	18.9016	18.9347	18.8532	18.8192	18.7945	18.7823	18.3324
P22234	553880	371730	398390	681860	304900	375460	581900	408530	505400	585760	204580	437770	639460	411100	374820	28689	365200	414060	563390	392020	432290	609590	357930	384840	19.0792	18.5039	18.6038	19.3791	18.218	18.5183	19.1504	18.6401	18.9471	19.16	17.6423	18.7398	19.2865	18.6491	18.5158	14.8082	18.4783	18.6595	19.1038	18.5806	18.7216	19.2175	18.4493	18.5539	18.7728
Q99460	481830	386390	439120	615500	311350	419890	512260	406110	535580	514470	206770	473500	578420	386430	416310	27117	353840	454720	513690	387260	461070	529400	389820	439300	18.8782	18.5597	18.7443	19.2314	18.2482	18.6797	18.9665	18.6315	19.0307	18.9727	17.6577	18.853	19.1418	18.5598	18.6673	14.7269	18.4327	18.7946	18.9705	18.5629	18.8146	19.014	18.5724	18.7448	18.5717
Q9UBT2	442710	388830	394090	591880	332230	371590	528400	431340	501410	497910	221500	440550	577610	444380	376120	25906	433410	428020	525970	446720	450930	537660	405330	413890	18.756	18.5688	18.5882	19.1749	18.3418	18.5034	19.0113	18.7185	18.9356	18.9255	17.7569	18.7489	19.1397	18.7614	18.5208	14.661	18.7254	18.7073	19.0046	18.769	18.7825	19.0363	18.6287	18.6589	18.4496
Q9UBE0	396090	475090	346580	545960	391750	331230	483560	545860	447500	455320	270940	387570	524050	525970	344860	25288	479250	379790	499480	531810	403530	488550	535540	380340	18.5955	18.8578	18.4028	19.0584	18.5796	18.3375	18.8833	19.0582	18.7715	18.7965	18.0476	18.5641	18.9993	19.0046	18.3957	14.6262	18.8704	18.5348	18.9301	19.0206	18.6223	18.8981	19.0306	18.5369	18.289
P62081	394490	454240	484350	493810	367970	460580	406700	479900	578920	412580	237320	507570	441830	447620	435990	22590	428160	479660	404620	433830	487670	418480	426940	459630	18.5896	18.7931	18.8857	18.9136	18.4892	18.8131	18.6336	18.8724	19.143	18.6543	17.8565	18.9532	18.7531	18.7719	18.7339	14.4634	18.7078	18.8717	18.6262	18.7268	18.8955	18.6748	18.7037	18.8101	18.2832
P41091	371970	739550	306930	462120	617610	294970	389860	788540	381450	405770	364240	331530	440790	710720	281240	17204	697200	325740	416270	706420	317400	414590	673670	310690	18.5048	19.4963	18.2276	18.8179	19.2363	18.1702	18.5726	19.5888	18.5411	18.6303	18.4745	18.3388	18.7497	19.4389	18.1014	14.0705	19.4112	18.3134	18.6672	19.4302	18.2759	18.6613	19.3617	18.2451	18.1984
O43390	449310	394010	421200	546650	334760	406220	505550	432780	527260	493180	219630	463640	544880	418400	399000	24591	393400	457800	501940	413370	468720	520790	403240	430690	18.7774	18.5879	18.6841	19.0603	18.3528	18.6319	18.9475	18.7233	19.0082	18.9118	17.7447	18.8226	19.0556	18.6745	18.606	14.5858	18.5856	18.8044	18.9372	18.6571	18.8384	18.9903	18.6213	18.7163	18.4709
P07339	389850	376040	346920	475770	306910	329480	570750	466450	497620	468930	228630	428580	538670	491170	411900	25947	427980	428350	512890	519760	502730	549430	448950	428710	18.5726	18.5205	18.4042	18.8599	18.2275	18.3298	19.1225	18.8314	18.9247	18.839	17.8027	18.7092	19.039	18.9059	18.6519	14.6633	18.7072	18.7084	18.9683	18.9875	18.9394	19.0676	18.7762	18.7096	18.2661
P39687	429790	306520	536640	507080	260030	508090	507550	344360	691180	463850	166840	595120	540510	318440	494780	28308	296600	574140	504190	337030	603360	504070	321180	579340	18.7133	18.2256	19.0336	18.9519	17.9883	18.9547	18.9532	18.3936	19.3987	18.8233	17.3481	19.1828	19.044	18.2807	18.9164	14.7889	18.1782	19.131	18.9436	18.3625	19.2027	18.9433	18.293	19.1441	18.4068
P20810	454470	363390	352380	635990	306110	332880	604970	400710	453670	515290	205900	394210	657440	417460	338570	21361	427890	393880	664340	483880	424060	575340	483920	415550	18.7938	18.4712	18.4268	19.2786	18.2237	18.3446	19.2065	18.6122	18.7913	18.975	17.6516	18.5886	19.3265	18.6713	18.3691	14.3827	18.7069	18.5874	19.3416	18.8843	18.6939	19.1341	18.8844	18.6647	18.4874
P15880	478100	431460	393240	560270	369900	375910	502420	474240	491300	520620	229250	421990	566290	437430	356570	21909	424920	397000	515050	429380	397790	515060	407480	396740	18.867	18.7189	18.5851	19.0958	18.4968	18.52	18.9385	18.8553	18.9062	18.9899	17.8066	18.6868	19.1112	18.7387	18.4438	14.4192	18.6968	18.5988	18.9744	18.7119	18.6016	18.9744	18.6364	18.5978	18.5605
O60841	441220	406960	412130	562140	370180	386930	462720	458150	515860	475830	225570	454330	539790	432120	365450	22165	431230	429170	509570	434630	423770	486980	408660	408430	18.7511	18.6345	18.6527	19.1006	18.4979	18.5617	18.8198	18.8055	18.9766	18.8601	17.7832	18.7934	19.042	18.7211	18.4793	14.436	18.7181	18.7112	18.9589	18.7294	18.6929	18.8935	18.6405	18.6397	18.4447
P17812	405450	559570	475980	487620	442700	453110	330050	560920	556760	394100	283700	492260	417210	490400	383320	13841	496840	456450	377120	451310	414870	362860	493590	447980	18.6292	19.094	18.8605	18.8954	18.756	18.7895	18.3323	19.0974	19.0867	18.5882	18.114	18.9091	18.6704	18.9036	18.5482	13.7567	18.9224	18.8001	18.5247	18.7838	18.6623	18.4691	18.913	18.7731	18.3227
P41250	596950	418970	340310	726960	340140	310320	544350	440940	417860	634880	224140	354460	694120	409360	289250	32609	400210	338730	627270	376770	313110	608590	399380	321600	19.1873	18.6765	18.3765	19.4715	18.3758	18.2434	19.0542	18.7502	18.6727	19.2761	17.774	18.4353	19.4048	18.643	18.142	14.993	18.6104	18.3698	19.2587	18.5233	18.2563	19.2151	18.6074	18.2949	18.8808
P35606	373190	422170	441210	459090	346670	427200	418360	477610	557910	408610	240560	485810	461180	444480	412070	17091	433010	475340	443800	440240	482350	432680	451800	456220	18.5096	18.6875	18.7511	18.8084	18.4032	18.7046	18.6744	18.8655	19.0897	18.6404	17.876	18.89	18.815	18.7618	18.6525	14.0609	18.724	18.8586	18.7596	18.7479	18.8797	18.7229	18.7853	18.7994	18.2031
P05387	420360	465980	442320	529190	364520	424370	383270	463470	537600	417510	233100	466730	490890	410170	377670	21742	416490	433640	447820	400900	407930	425880	486670	438120	18.6813	18.8299	18.7547	19.0134	18.4756	18.695	18.548	18.8221	19.0362	18.6715	17.8306	18.8322	18.905	18.6459	18.5268	14.4082	18.6679	18.7261	18.7726	18.6129	18.638	18.7001	18.8926	18.741	18.3748
O95994	373010	351530	380240	441090	301340	352120	466260	397240	473760	422960	204870	433380	590420	387730	368100	17972	459440	518500	669940	416640	444420	457240	597180	624290	18.5089	18.4233	18.5366	18.7507	18.201	18.4257	18.8308	18.5997	18.8538	18.6902	17.6443	18.7253	19.1714	18.5647	18.4897	14.1335	18.8095	18.984	19.3537	18.6684	18.7616	18.8026	19.1878	19.2519	18.2024
P26640	479900	369050	371770	591780	309890	361230	536740	408510	479180	522800	210740	415790	595470	421190	362640	27148	377500	401280	548450	388020	418180	554400	371450	389980	18.8724	18.4935	18.5041	19.1747	18.2414	18.4626	19.0339	18.64	18.8702	18.9959	17.6851	18.6655	19.1837	18.6841	18.4682	14.7286	18.5261	18.6142	19.065	18.5658	18.6738	19.0806	18.5028	18.573	18.5659
Q8N163	443480	442200	368860	533680	367720	345060	493270	481770	457440	479600	243290	395410	551440	470160	337500	16875	449260	386430	498850	484290	407110	501370	449530	377940	18.7585	18.7543	18.4927	19.0256	18.4882	18.3965	18.912	18.878	18.8032	18.8715	17.8923	18.593	19.0728	18.8428	18.3645	14.0426	18.7772	18.5598	18.9282	18.8855	18.6351	18.9355	18.7781	18.5278	18.4521
Q9UIG0	441020	415760	382350	549890	336380	372830	486810	443560	479460	462240	219800	420100	524240	441300	361930	23037	403900	395850	496740	445160	423770	501000	410000	399350	18.7505	18.6654	18.5445	19.0688	18.3597	18.5082	18.893	18.7588	18.8711	18.8183	17.7458	18.6804	18.9999	18.7514	18.4654	14.4917	18.6236	18.5946	18.9221	18.764	18.6929	18.9345	18.6453	18.6073	18.444
P08865	556300	348550	394000	695950	277800	378410	564240	371230	492480	580080	184610	414270	645110	345980	340690	31880	321400	401500	583310	334860	391460	577830	347340	378560	19.0855	18.411	18.5878	19.4086	18.0837	18.5296	19.1059	18.502	18.9097	19.1459	17.4941	18.6602	19.2992	18.4003	18.3781	14.9604	18.294	18.615	19.1539	18.3532	18.5785	19.1403	18.406	18.5302	18.7791
P43243	371030	535700	342830	465900	435650	326980	415590	583410	423860	395770	280060	373360	463500	554700	320960	19711	522830	365450	422810	565720	377400	427070	544040	360810	18.5012	19.0311	18.3871	18.8297	18.7328	18.3188	18.6648	19.1542	18.6932	18.5943	18.0954	18.5102	18.8222	19.0813	18.292	14.2667	18.996	18.4793	18.6896	19.1097	18.5257	18.7041	19.0534	18.4609	18.1947
Q92499	456810	331400	446980	581690	277520	425210	518540	364540	571580	508490	182140	490450	560250	352750	420760	21701	328670	458100	515210	357350	481170	538850	335170	446610	18.8012	18.3382	18.7699	19.1499	18.0822	18.6978	18.9841	18.4757	19.1246	18.9559	17.4747	18.9037	19.0957	18.4283	18.6826	14.4055	18.3263	18.8053	18.9748	18.447	18.8762	19.0395	18.3545	18.7687	18.4948
P11387	398580	402660	397220	500330	336790	381050	434320	442490	507580	453410	226280	448000	519210	424000	349420	19636	434490	426990	509240	425680	399000	456610	444940	432490	18.6045	18.6192	18.5996	18.9325	18.3615	18.5396	18.7284	18.7553	18.9533	18.7905	17.7877	18.7731	18.986	18.6937	18.4146	14.2612	18.729	18.7038	18.958	18.6994	18.606	18.8006	18.7633	18.7223	18.2981
O43491	491540	359290	436590	613450	301840	416750	492070	381780	537500	526020	196010	462120	574050	352240	377060	25490	331550	416570	499920	343000	425700	523060	337070	389290	18.9069	18.4548	18.7359	19.2266	18.2034	18.6688	18.9085	18.5424	19.0359	19.0048	17.5806	18.8179	19.1308	18.4262	18.5244	14.6376	18.3389	18.6682	18.9313	18.3878	18.6995	18.9966	18.3627	18.5705	18.6005
P08708	431070	388390	445580	523860	341790	416840	448150	419420	532790	470110	207130	452900	512750	376270	358290	27729	368610	430000	460290	384620	421580	451610	355980	404970	18.7176	18.5671	18.7653	18.9988	18.3828	18.6691	18.7736	18.678	19.0232	18.8426	17.6602	18.7888	18.9679	18.5214	18.4508	14.7591	18.4917	18.714	18.8122	18.5531	18.6854	18.7847	18.4414	18.6275	18.4111
Q9Y3F4	402830	520520	381420	488030	451810	370470	393370	560390	460000	431370	280880	403650	450230	504020	318440	19531	467420	374000	390030	483050	373770	409560	434230	352570	18.6198	18.9896	18.541	18.8966	18.7854	18.499	18.5855	19.0961	18.8113	18.7186	18.0996	18.6227	18.7803	18.9431	18.2807	14.2535	18.8344	18.5127	18.5732	18.8818	18.5118	18.6437	18.7281	18.4276	18.3134
A0MZ66	443160	390690	379920	570010	326310	362820	468990	409610	468530	460780	212110	412730	552280	415520	358010	19333	409650	410900	504700	420380	410820	487570	426450	396610	18.7575	18.5757	18.5353	19.1206	18.3159	18.4689	18.8392	18.6439	18.8378	18.8137	17.6945	18.6548	19.075	18.6646	18.4496	14.2388	18.644	18.6484	18.9451	18.6813	18.6481	18.8952	18.702	18.5974	18.451
P18621	385010	494430	336200	499730	419550	331140	410350	540030	424390	422850	272040	371730	484020	500410	299260	24143	496470	361820	445970	488330	338610	423290	508260	343610	18.5545	18.9154	18.359	18.9308	18.6785	18.3371	18.6465	19.0427	18.695	18.6898	18.0535	18.5039	18.8847	18.9328	18.191	14.5593	18.9213	18.4649	18.7666	18.8975	18.3693	18.6913	18.9552	18.3904	18.2481
Q9HC35	452180	354700	321150	565750	285950	307470	568020	397680	418310	512890	201840	362930	593060	432190	331600	27256	407240	372060	579870	442880	403550	553500	432140	373390	18.7865	18.4362	18.2929	19.1098	18.1254	18.2301	19.1156	18.6012	18.6742	18.9683	17.6229	18.4693	19.1778	18.7213	18.3391	14.7343	18.6355	18.5052	19.1454	18.7566	18.6224	19.0782	18.7211	18.5103	18.4801
P39748	333650	373440	526910	424170	296980	505890	355980	385520	665240	355150	196150	575390	418560	370500	502670	17333	363990	565350	384250	376410	576190	377180	384770	564470	18.348	18.5105	19.0072	18.6943	18.18	18.9485	18.4414	18.5564	19.3435	18.4381	17.5816	19.1342	18.6751	18.4991	18.9393	14.0812	18.4735	19.1088	18.5517	18.5219	19.1362	18.5249	18.5536	19.1065	18.0415
P62826	395480	390950	400250	492020	333320	385500	426570	439580	511000	438190	224540	454670	479010	443180	383540	17985	414270	425730	446980	444070	436800	448180	403460	426540	18.5932	18.5766	18.6105	18.9084	18.3465	18.5564	18.7024	18.7458	18.963	18.7412	17.7766	18.7945	18.8697	18.7575	18.549	14.1345	18.6602	18.6996	18.7699	18.7604	18.7366	18.7737	18.6221	18.7023	18.2868
P13489	469930	351740	404400	599300	300770	374340	508970	392360	502100	517330	192380	439030	571100	359530	354670	26360	348150	404160	516860	355680	405640	535160	346010	390640	18.8421	18.4241	18.6254	19.1929	18.1983	18.514	18.9572	18.5818	18.9376	18.9807	17.5536	18.744	19.1234	18.4558	18.4361	14.6861	18.4093	18.6246	18.9794	18.4402	18.6298	19.0296	18.4005	18.5755	18.5356
P62424	427370	393820	391150	528540	347240	370940	438650	442850	484960	470650	225450	425790	524290	463060	336920	17130	456460	390210	484790	466480	385260	476680	381490	379250	18.7051	18.5872	18.5774	19.0117	18.4056	18.5008	18.7427	18.7565	18.8875	18.8443	17.7824	18.6998	19	18.8208	18.362	14.0642	18.8001	18.5739	18.887	18.8315	18.5555	18.8627	18.5413	18.5328	18.3987
P05556	467170	384900	387700	581960	310230	382590	467820	403970	475450	486300	199390	411560	556920	385820	347420	20176	360420	385720	570510	380770	399800	500870	423880	424660	18.8336	18.5541	18.5646	19.1506	18.243	18.5454	18.8356	18.6239	18.8589	18.8915	17.6052	18.6507	19.0871	18.5576	18.4063	14.3004	18.4593	18.5572	19.1219	18.5386	18.6089	18.9341	18.6933	18.6959	18.5271
Q07157	439750	365980	401970	554050	297210	385900	455290	395870	493750	462380	200290	429830	560160	383260	366690	20986	374840	430540	519120	377400	412880	479920	411630	431570	18.7463	18.4814	18.6167	19.0797	18.1811	18.5579	18.7964	18.5947	18.9134	18.8187	17.6117	18.7134	19.0955	18.548	18.4842	14.3571	18.5159	18.7158	18.9857	18.5257	18.6554	18.8724	18.651	18.7192	18.4399
O15371	484860	267470	581040	589040	224450	561980	476980	284760	708550	508220	145780	604210	555940	274430	492670	21131	260330	571740	477140	258350	565760	500650	243270	530590	18.8872	18.029	19.1483	19.168	17.776	19.1002	18.8636	18.1194	19.4345	18.9551	17.1534	19.2047	19.0846	18.0661	18.9103	14.3671	17.99	19.125	18.8641	17.979	19.1098	18.9334	17.8922	19.0172	18.5808
P62820	435920	354500	387880	525320	297230	370020	467960	395310	485620	481180	199240	426120	574250	373000	354850	19783	390590	449390	532150	376200	422630	483850	408850	430850	18.7337	18.4354	18.5653	19.0028	18.1812	18.4972	18.836	18.5926	18.8895	18.8762	17.6041	18.7009	19.1313	18.5088	18.4368	14.272	18.5753	18.7776	19.0215	18.5211	18.689	18.8842	18.6412	18.7168	18.4273
Q03001	455390	401470	384870	560290	324740	361540	466250	435490	480260	478050	216070	412130	546650	423050	351120	20712	397490	385000	463170	405120	390750	497060	374260	354250	18.7967	18.6149	18.554	19.0958	18.3089	18.4638	18.8307	18.7323	18.8735	18.8668	17.7211	18.6527	19.0603	18.6905	18.4216	14.3382	18.6006	18.5545	18.8212	18.628	18.5759	18.9231	18.5137	18.4344	18.4903
P14923	374600	345490	304730	460670	291660	294580	566180	428100	433030	452020	211460	378130	539530	478860	368450	19354	424080	393770	524330	532680	474430	535410	448470	399070	18.515	18.3983	18.2172	18.8134	18.1539	18.1683	19.1109	18.7076	18.7241	18.786	17.69	18.5285	19.0413	18.8692	18.4911	14.2403	18.694	18.587	19.0001	19.0229	18.8558	19.0303	18.7747	18.6063	18.2085
P52565	538820	334660	374960	628850	280320	362480	586540	349820	458420	589200	173650	403140	655360	314050	326950	31824	316220	391420	602700	311080	389520	600280	309260	365140	19.0394	18.3523	18.5164	19.2624	18.0967	18.4675	19.1619	18.4163	18.8063	19.1684	17.4058	18.6209	19.3219	18.2606	18.3187	14.9578	18.2706	18.5784	19.2011	18.2469	18.5713	19.1953	18.2385	18.4781	18.733
O94906	417520	380220	393910	509920	316840	375870	449650	443310	500340	455360	221550	445710	494900	425580	380080	19813	376860	395730	440010	416020	433510	478980	373610	379450	18.6715	18.5365	18.5875	18.9599	18.2734	18.5199	18.7784	18.758	18.9325	18.7966	17.7573	18.7657	18.9168	18.6991	18.5359	14.2742	18.5237	18.5942	18.7472	18.6663	18.7257	18.8696	18.5112	18.5336	18.365
P25205	448750	348540	444100	556160	294050	424530	451840	375740	547930	455580	188410	475690	505790	361160	409120	21041	324090	441470	442300	346650	478520	482250	319650	418010	18.7756	18.411	18.7605	19.0851	18.1657	18.6955	18.7855	18.5194	19.0636	18.7973	17.5235	18.8597	18.9482	18.4623	18.6422	14.3609	18.306	18.752	18.7547	18.4031	18.8682	18.8794	18.2861	18.6732	18.4691
Q8WWM7	416310	399480	463740	519650	327590	446240	362240	405180	548870	414010	204290	482190	473640	389220	377190	17571	389600	445550	421960	379130	423420	409810	397620	431620	18.6673	18.6078	18.823	18.9872	18.3215	18.7675	18.4666	18.6282	19.0661	18.6593	17.6403	18.8792	18.8534	18.5702	18.5249	14.1009	18.5716	18.7652	18.6867	18.5323	18.6917	18.6446	18.601	18.7194	18.3609
Q9UNZ2	428640	364020	434530	532730	296230	412620	457460	387960	536120	463710	199420	466220	526350	366990	404960	15921	340040	459290	471770	349910	450510	479760	359800	419040	18.7094	18.4737	18.7291	19.023	18.1764	18.6545	18.8033	18.5655	19.0322	18.8229	17.6055	18.8307	19.0057	18.4854	18.6274	13.9586	18.3753	18.809	18.8477	18.4166	18.7812	18.872	18.4568	18.6767	18.403
P19367	391940	349750	368110	481550	293590	359110	476470	398440	473000	448870	198470	422150	510350	400190	374180	22424	376690	420410	495330	421870	449720	465540	382120	415630	18.5803	18.416	18.4898	18.8773	18.1634	18.4541	18.862	18.604	18.8515	18.7759	17.5986	18.6874	18.9611	18.6103	18.5134	14.4528	18.523	18.6814	18.918	18.6864	18.7787	18.8285	18.5437	18.6649	18.2738
Q9Y5S2	369130	363140	402460	436290	295050	394970	428620	414890	531610	397860	209500	456200	462700	413270	407520	17612	382460	455130	428730	416470	484800	437320	402790	447210	18.4938	18.4702	18.6185	18.7349	18.1706	18.5914	18.7093	18.6624	19.02	18.6019	17.6766	18.7993	18.8197	18.6567	18.6365	14.1043	18.5449	18.7959	18.7097	18.6679	18.887	18.7383	18.6197	18.7706	18.1873
P40222	391860	502030	398160	490020	412110	373700	366790	501940	457340	391260	252900	398700	441370	435680	316220	22664	432680	361300	403630	436740	347220	388750	457090	346560	18.58	18.9374	18.603	18.9025	18.6527	18.5115	18.4846	18.9372	18.8029	18.5778	17.9482	18.6049	18.7516	18.7329	18.2706	14.4681	18.7229	18.4628	18.6227	18.7364	18.4055	18.5685	18.8021	18.4027	18.2735
Q08J23	495180	297050	409570	620860	249580	383710	528020	327500	500360	530910	164670	442740	620230	318670	372270	23019	308140	439590	568080	315320	428180	559670	313250	429120	18.9176	18.1803	18.6438	19.2439	17.9291	18.5497	19.0102	18.3211	18.9326	19.0181	17.3292	18.7561	19.2424	18.2817	18.506	14.4905	18.2332	18.7458	19.1157	18.2665	18.7079	19.0942	18.257	18.711	18.6112
P45974	349490	336060	485790	431450	276640	464780	404990	374550	625600	383880	185570	541030	442980	382440	477960	15921	343720	514150	393720	369060	545130	427610	347650	497630	18.4149	18.3584	18.89	18.7188	18.0777	18.8262	18.6275	18.5148	19.2549	18.5503	17.5016	19.0453	18.7569	18.5449	18.8665	13.9586	18.3909	18.9718	18.5868	18.4935	19.0562	18.7059	18.4073	18.9247	18.1085
Q9ULV4	414540	442250	346950	552600	362460	327660	445200	466810	408490	448700	236010	361070	508460	464120	305990	24382	423030	338880	461190	453060	340170	468230	413440	326440	18.6612	18.7545	18.4044	19.0759	18.4675	18.3218	18.7641	18.8325	18.6399	18.7754	17.8485	18.4619	18.9558	18.8241	18.2231	14.5735	18.6904	18.3704	18.815	18.7893	18.3759	18.8369	18.6573	18.3165	18.3547
P78344	546680	394590	346020	673010	313410	331390	496690	397680	413110	550400	205720	359570	603330	362410	294130	24844	365400	346980	546460	335650	322630	544950	376960	326000	19.0603	18.59	18.4005	19.3603	18.2577	18.3382	18.922	18.6012	18.6562	19.0701	17.6503	18.4559	19.2026	18.4673	18.1661	14.6006	18.4791	18.4045	19.0598	18.3566	18.2995	19.0558	18.5241	18.3145	18.7539
Q08945	360260	379060	437570	440140	307930	411110	391510	415160	556300	386950	209090	475800	435220	407560	413220	17989	376440	452950	391270	401840	467090	413970	373190	434110	18.4587	18.5321	18.7392	18.7476	18.2322	18.6492	18.5787	18.6633	19.0855	18.5618	17.6738	18.86	18.7314	18.6367	18.6566	14.1348	18.5221	18.789	18.5778	18.6163	18.8333	18.6592	18.5096	18.7277	18.1522
P48506	320400	407320	375490	409680	333680	357830	380290	464270	496630	379450	246700	433540	444130	475360	379540	12915	469710	446200	417140	451950	433870	396620	490740	432770	18.2895	18.6358	18.5184	18.6441	18.3481	18.4489	18.5367	18.8246	18.9218	18.5336	17.9124	18.7258	18.7606	18.8587	18.5339	13.6568	18.8414	18.7673	18.6702	18.7858	18.7269	18.5974	18.9046	18.7232	17.9831
Q9H583	485790	363040	348050	592770	300930	338330	467300	395160	417480	500740	203220	368290	532590	410380	325290	29549	370790	358700	493810	375870	366180	517460	348690	338470	18.89	18.4698	18.4089	19.1771	18.1991	18.3681	18.834	18.5921	18.6713	18.9337	17.6327	18.4905	19.0227	18.6466	18.3114	14.8508	18.5002	18.4524	18.9136	18.5199	18.4822	18.9811	18.4116	18.3687	18.5835
O60610	410520	388170	388110	496350	318900	367340	430810	415520	477150	428820	214890	418050	493170	408250	350450	15769	402520	414820	455540	408440	400670	446190	404600	409150	18.6471	18.5663	18.5661	18.921	18.2827	18.4868	18.7167	18.6646	18.8641	18.71	17.7132	18.6733	18.9117	18.6391	18.4188	13.9448	18.6187	18.6621	18.7972	18.6398	18.6121	18.7673	18.6261	18.6423	18.3407
Q8WXH0	284020	341300	360820	359850	273330	350250	464350	398680	490090	324720	208870	431300	414450	486380	442960	16070	414080	459310	417410	547180	587140	414740	479610	494320	18.1156	18.3807	18.4609	18.457	18.0603	18.418	18.8249	18.6049	18.9027	18.3088	17.6722	18.7183	18.6608	18.8917	18.7568	13.9721	18.6595	18.8091	18.6711	19.0617	19.1633	18.6618	18.8715	18.9151	17.8092
O15372	387490	345820	549880	480600	274170	512300	367700	354950	640960	386750	174480	543790	438800	312800	458690	23310	296060	501420	380030	294540	497750	393940	316140	479220	18.5638	18.3997	19.0688	18.8745	18.0647	18.9666	18.4882	18.4373	19.2899	18.561	17.4127	19.0527	18.7432	18.2549	18.8072	14.5087	18.1755	18.9357	18.5358	18.1681	18.9251	18.5876	18.2702	18.8703	18.2574
Q1KMD3	374500	293920	427290	489960	245630	400450	484880	341150	575090	436490	168300	480690	515830	351770	430320	15784	327240	477620	493000	365790	526870	485890	336550	472030	18.5146	18.1651	18.7049	18.9023	17.9061	18.6113	18.8873	18.38	19.1334	18.7356	17.3607	18.8747	18.9765	18.4243	18.7151	13.9462	18.32	18.8655	18.9112	18.4807	19.0071	18.8903	18.3605	18.8485	18.2082
Q02818	390840	338960	362940	496730	284400	349790	447820	380280	464020	440510	189560	414090	557090	364380	363310	18079	383290	434340	520070	377200	410050	469970	426980	434830	18.5762	18.3708	18.4694	18.9221	18.1176	18.4161	18.7726	18.5367	18.8238	18.7488	17.5323	18.6596	19.0876	18.4751	18.4708	14.142	18.5481	18.7285	18.9883	18.525	18.6454	18.8422	18.7038	18.7301	18.2698
P61160	337610	424010	374570	399780	366680	360120	381930	491560	473640	377860	241730	411480	415370	453770	343070	20512	416820	386170	378080	455870	408870	387420	411000	387810	18.365	18.6937	18.5149	18.6088	18.4842	18.4581	18.5429	18.907	18.8534	18.5275	17.883	18.6505	18.664	18.7916	18.3881	14.3242	18.6691	18.5589	18.5283	18.7983	18.6413	18.5635	18.6488	18.565	18.0586
P84077	358050	356980	376730	429250	279440	361210	412570	406030	494770	401890	207630	433940	453710	419340	384860	14709	412460	446720	447460	398150	462460	417840	437440	463900	18.4498	18.4455	18.5232	18.7115	18.0922	18.4625	18.6543	18.6312	18.9164	18.6164	17.6637	18.7271	18.7914	18.6778	18.554	13.8444	18.6539	18.769	18.7714	18.603	18.819	18.6726	18.7387	18.8235	18.1434
Q99426	356220	506980	348600	430580	422390	329980	363140	554080	430640	376810	278250	374040	433040	503780	297720	14369	488400	346220	381400	499450	352160	382490	497420	334980	18.4424	18.9516	18.4112	18.7159	18.6882	18.332	18.4702	19.0797	18.7161	18.5235	18.086	18.5128	18.7241	18.9424	18.1836	13.8107	18.8977	18.4013	18.5409	18.93	18.4259	18.5451	18.9241	18.3537	18.136
P51858	451640	312060	431030	629840	268580	384300	462970	341450	533150	493960	174920	440420	547140	316430	349730	18252	312430	418680	526630	342410	400780	478760	347410	385640	18.7848	18.2515	18.7174	19.2646	18.035	18.5519	18.8206	18.3813	19.0242	18.914	17.4163	18.7485	19.0616	18.2715	18.4159	14.1558	18.2532	18.6755	19.0064	18.3854	18.6125	18.8689	18.4063	18.5569	18.4784
Q15075	392680	417990	409690	494220	333420	384510	393420	418890	476780	394770	215450	421390	465840	406650	356340	14523	393210	392260	423050	399050	399790	416720	400260	391710	18.583	18.6731	18.6442	18.9148	18.347	18.5527	18.5857	18.6762	18.863	18.5907	17.717	18.6848	18.8295	18.6334	18.4429	13.8261	18.5849	18.5815	18.6905	18.6062	18.6089	18.6687	18.6106	18.5794	18.2766
P26641	506650	354590	383530	677680	297300	353850	489680	357420	450550	544350	180250	384920	574850	339590	294320	24820	338410	349180	531110	316830	331610	540900	325740	323000	18.9506	18.4358	18.549	19.3702	18.1816	18.4328	18.9015	18.4473	18.7813	19.0542	17.4596	18.5542	19.1328	18.3734	18.167	14.5992	18.3684	18.4136	19.0187	18.2733	18.3391	19.045	18.3134	18.3012	18.6442
Q8WWI1	452600	339260	425190	572340	278980	399870	419650	343580	493920	436100	173580	415870	539020	310720	348090	23298	325690	424730	492810	312210	400050	443910	362450	422900	18.7879	18.372	18.6977	19.1265	18.0898	18.6092	18.6788	18.3903	18.9139	18.7343	17.4052	18.6658	19.04	18.2453	18.4091	14.5079	18.3131	18.6962	18.9107	18.2522	18.6098	18.7599	18.4674	18.69	18.4814
P61981	274560	427480	456690	334960	364070	438500	314390	461250	560760	300290	234590	489280	345560	442350	431010	11539	443660	515330	333430	438600	511690	314010	443050	498190	18.0668	18.7055	18.8009	18.3536	18.4739	18.7422	18.2622	18.8152	19.097	18.196	17.8398	18.9003	18.3986	18.7548	18.7174	13.4942	18.7591	18.9751	18.347	18.7425	18.9649	18.2605	18.7571	18.9263	17.7603
P17480	375730	368900	418920	482800	300860	410250	380400	399050	518600	386950	203050	456760	422750	390110	378490	19726	351800	412800	375450	386480	437920	403560	365720	398770	18.5193	18.4929	18.6763	18.8811	18.1987	18.6461	18.5372	18.6062	18.9843	18.5618	17.6315	18.8011	18.6894	18.5735	18.5299	14.2678	18.4244	18.6551	18.5183	18.56	18.7403	18.6224	18.4804	18.6052	18.2129
P24928	422490	300170	396700	518780	261440	383170	481290	357220	521340	465230	175040	451880	521290	341600	389920	19405	304380	419600	468250	341620	447750	500390	300370	396900	18.6886	18.1954	18.5977	18.9848	17.9961	18.5476	18.8765	18.4465	18.9919	18.8276	17.4173	18.7856	18.9917	18.3819	18.5728	14.2441	18.2155	18.6787	18.8369	18.382	18.7723	18.9327	18.1964	18.5984	18.3821
O60716	344730	341430	409430	452960	287470	389540	395060	393310	542070	380040	195320	455920	440240	400260	400240	14367	382810	435110	388750	424650	474010	413610	381940	419720	18.3951	18.3812	18.6433	18.789	18.1331	18.5714	18.5917	18.5853	19.0481	18.5358	17.5755	18.7984	18.7479	18.6106	18.6105	13.8105	18.5463	18.731	18.5685	18.6959	18.8546	18.6579	18.543	18.6791	18.0887
P04792	417880	310940	358350	530070	272250	343590	507880	360640	474340	460230	177960	407970	534130	343150	348790	20955	317610	392580	499300	373710	423460	494590	354550	384100	18.6727	18.2463	18.451	19.0158	18.0546	18.3903	18.9541	18.4602	18.8556	18.812	17.4412	18.6381	19.0268	18.3885	18.412	14.355	18.2769	18.5826	18.9295	18.5116	18.6919	18.9159	18.4356	18.5511	18.3663
Q9H0D6	413540	311520	422350	535030	249700	384250	454720	325940	519260	431060	163130	433370	502460	335130	395550	25163	292220	420060	456320	315010	449830	473000	319950	401530	18.6577	18.249	18.6881	19.0293	17.9298	18.5517	18.7946	18.3142	18.9861	18.7175	17.3157	18.7252	18.9386	18.3544	18.5935	14.619	18.1567	18.6802	18.7997	18.265	18.779	18.8515	18.2875	18.6151	18.3512
P47897	399650	358940	371940	480830	283370	353520	438630	386010	469820	414610	193230	410090	468800	372370	359880	21751	346790	397280	416960	378080	423820	451810	359690	381340	18.6084	18.4534	18.5047	18.8752	18.1123	18.4314	18.7426	18.5583	18.8417	18.6614	17.56	18.6456	18.8386	18.5064	18.4572	14.4088	18.4037	18.5998	18.6695	18.5283	18.6931	18.7854	18.4564	18.5407	18.3019
Q8TEQ6	390640	354590	435910	479020	280550	409800	376940	374750	540040	406370	195220	468830	435270	367400	387280	16880	347640	435740	399020	343300	430430	411120	341640	413740	18.5755	18.4358	18.7337	18.8697	18.0979	18.6446	18.524	18.5156	19.0427	18.6324	17.5747	18.8387	18.7316	18.487	18.563	14.043	18.4072	18.7331	18.6061	18.3891	18.7154	18.6492	18.3821	18.6584	18.269
P78347	358480	346020	375390	445690	285430	362190	430550	394170	491240	406090	205050	431210	450250	428480	394200	12883	373620	409710	409690	424470	457560	444120	368990	391300	18.4515	18.4005	18.518	18.7657	18.1228	18.4664	18.7158	18.5885	18.9061	18.6314	17.6456	18.718	18.7804	18.7089	18.5886	13.6532	18.5112	18.6442	18.6442	18.6953	18.8036	18.7606	18.4932	18.5779	18.1451
P07384	343320	305500	401070	426940	248290	380240	428830	358330	540990	390910	177540	461330	450180	366490	416600	14740	335430	469160	416070	371960	519040	431660	349270	466720	18.3892	18.2208	18.6135	18.7037	17.9217	18.5366	18.71	18.4509	19.0452	18.5765	17.4378	18.8154	18.7801	18.4834	18.6683	13.8474	18.3557	18.8397	18.6665	18.5048	18.9855	18.7195	18.414	18.8322	18.0828
P17655	363120	347090	429050	450720	274690	392750	368640	381110	555770	371290	189290	467020	437300	354550	379310	18050	344880	454030	379010	356220	446590	385080	359090	431800	18.4701	18.405	18.7108	18.7819	18.0674	18.5833	18.4919	18.5398	19.0841	18.5022	17.5302	18.8331	18.7383	18.4356	18.533	14.1397	18.3957	18.7924	18.5319	18.4424	18.7686	18.5548	18.454	18.72	18.1636
P46063	410980	312390	361530	514710	260710	348780	488630	348420	461950	455890	178970	406360	516460	350910	355450	17735	326910	393910	474820	357200	423370	488450	334650	394350	18.6487	18.253	18.4638	18.9734	17.9921	18.412	18.8984	18.4105	18.8174	18.7983	17.4494	18.6324	18.9783	18.4207	18.4393	14.1143	18.3185	18.5875	18.857	18.4464	18.6916	18.8979	18.3523	18.5891	18.3423
Q04917	433620	343810	354470	530120	282850	345910	441080	362590	441670	435880	187620	393360	513680	357160	330940	15267	351310	388930	478220	358130	387560	462510	382950	403660	18.7261	18.3913	18.4353	19.016	18.1097	18.4	18.7507	18.468	18.7526	18.7336	17.5175	18.5855	18.9705	18.4462	18.3362	13.8981	18.4224	18.5692	18.8673	18.4501	18.5641	18.8191	18.5468	18.6228	18.4196
P61158	371680	302610	428230	470600	251380	409710	400440	342240	566150	401290	171960	483790	452870	328020	411300	16592	314950	465870	422070	331540	473930	410690	330160	457700	18.5037	18.2071	18.708	18.8441	17.9395	18.6442	18.6112	18.3846	19.1108	18.6143	17.3917	18.884	18.7887	18.3234	18.6498	14.0182	18.2648	18.8296	18.6871	18.3388	18.8543	18.6477	18.3328	18.804	18.1973
P62269	336300	362670	430560	404740	320210	397110	389260	393280	518810	384570	196380	446820	410520	392750	362180	17134	375270	417480	370470	392850	416320	404550	335890	392150	18.3594	18.4683	18.7159	18.6266	18.2887	18.5992	18.5704	18.5852	18.9848	18.5529	17.5833	18.7693	18.6471	18.5833	18.4663	14.0646	18.5176	18.6713	18.499	18.5836	18.6673	18.626	18.3576	18.581	18.0529
Q9H3U1	377870	418820	383410	463320	340570	368900	401050	453250	485060	396770	222350	408990	406330	439310	356080	13124	358570	349900	346110	417170	407930	421490	346490	324060	18.5275	18.676	18.5485	18.8216	18.3776	18.4929	18.6134	18.7899	18.8878	18.5979	17.7625	18.6417	18.6323	18.7449	18.4418	13.6799	18.4519	18.4166	18.4009	18.6703	18.638	18.6851	18.4025	18.3059	18.2211
P06703	334350	369340	448000	412130	293360	406640	360180	384340	540390	364330	193060	455790	416930	380330	395980	13676	359320	431290	374250	395660	452950	394800	342800	409390	18.351	18.4946	18.7731	18.6527	18.1623	18.6334	18.4584	18.552	19.0436	18.4749	17.5587	18.798	18.6694	18.5369	18.5951	13.7394	18.4549	18.7183	18.5136	18.5939	18.789	18.5908	18.387	18.6431	18.0446
Q16543	430860	322850	432260	534270	273280	410390	408660	343110	532450	442300	175180	456610	477470	309170	354410	22515	299470	394570	423500	297010	389690	449620	291060	372790	18.7169	18.3005	18.7215	19.0272	18.06	18.6466	18.6405	18.3883	19.0223	18.7547	17.4185	18.8006	18.8651	18.238	18.4351	14.4586	18.1921	18.5899	18.692	18.1802	18.572	18.7783	18.151	18.508	18.4104
O60763	360730	302190	414000	450440	250540	393600	397460	335620	516350	391720	173700	451800	478170	337390	382890	15660	335350	459420	458810	344520	440290	409110	365490	478450	18.4606	18.2051	18.6593	18.781	17.9347	18.5864	18.6005	18.3565	18.978	18.5795	17.4062	18.7853	18.8672	18.3641	18.5466	13.9348	18.3553	18.8095	18.8075	18.3942	18.7481	18.6421	18.4795	18.868	18.1541
Q14847	424630	355010	325660	563990	307990	298930	474770	386360	411920	478800	198380	344110	549740	393720	282210	20254	379360	320540	465970	404480	324860	484020	363510	297980	18.6958	18.4375	18.313	19.1053	18.2325	18.1894	18.8569	18.5596	18.652	18.8691	17.5979	18.3925	19.0684	18.5868	18.1064	14.3059	18.5332	18.2901	18.8299	18.6257	18.3095	18.8847	18.4716	18.1849	18.3894
P49321	404540	368520	398230	522790	301650	378990	385210	369750	486550	395070	187640	408780	449350	348410	348150	19211	327020	366970	396140	340350	394080	418020	364320	355340	18.6259	18.4914	18.6032	18.9959	18.2025	18.5318	18.5553	18.4962	18.8922	18.5917	17.5176	18.641	18.7775	18.4104	18.4093	14.2296	18.319	18.4853	18.5957	18.3767	18.5881	18.6732	18.4748	18.4388	18.3195
Q9H2G2	384150	378080	356830	483760	311540	330810	382300	395200	429780	403630	204040	372950	484430	380330	311160	16186	393470	371290	466330	373330	354490	405070	412770	373240	18.5513	18.5283	18.4449	18.8839	18.2491	18.3356	18.5443	18.5922	18.7132	18.6227	17.6385	18.5086	18.8859	18.5369	18.2473	13.9825	18.5859	18.5022	18.831	18.5101	18.4354	18.6278	18.655	18.5097	18.2449
Q9BQG0	406600	370680	271530	521050	323240	256960	467710	446890	354250	459040	218840	301970	496590	455320	264250	21597	419510	290650	479070	458080	306360	500180	409590	287060	18.6333	18.4998	18.0508	18.9911	18.3022	17.9712	18.8353	18.7696	18.4344	18.8083	17.7395	18.204	18.9217	18.7965	18.0115	14.3985	18.6783	18.1489	18.8699	18.8052	18.2249	18.9321	18.6438	18.131	18.3268
Q9NVP1	411550	353290	311020	538800	290670	295310	463130	396830	397150	458190	198980	347020	523150	386570	293360	18641	376780	339060	478740	385920	338070	480470	358860	321690	18.6507	18.4305	18.2466	19.0394	18.149	18.1719	18.8211	18.5982	18.5993	18.8056	17.6023	18.4047	18.9969	18.5604	18.1623	14.1862	18.5234	18.3712	18.8689	18.5579	18.367	18.8741	18.4531	18.2953	18.3443
Q13045	333880	320750	441760	408200	270380	434940	353020	357000	561910	359360	182930	495520	405080	340250	416310	13788	327980	476110	376370	342100	482240	363350	339460	473160	18.349	18.2911	18.7529	18.6389	18.0446	18.7305	18.4294	18.4456	19.1	18.4551	17.4809	18.9186	18.6278	18.3762	18.6673	13.7511	18.3232	18.8609	18.5218	18.3841	18.8794	18.471	18.3729	18.852	18.0425
Q96PK6	336740	381960	410170	418550	311980	393550	346440	399710	507530	346200	200720	437460	387970	372870	363500	16983	361640	408250	350670	365550	406420	360950	369200	390260	18.3613	18.5431	18.6459	18.675	18.2511	18.5862	18.4022	18.6086	18.9531	18.4012	17.6148	18.7388	18.5656	18.5083	18.4716	14.0518	18.4642	18.6391	18.4198	18.4797	18.6326	18.4614	18.494	18.5741	18.0548
Q14203	361440	359690	375570	461330	299240	358220	385950	386300	456810	397760	195760	400380	453110	378870	338450	17173	349720	379300	403710	359880	384070	414610	353060	365610	18.4634	18.4564	18.5187	18.8154	18.1909	18.4505	18.5581	18.5594	18.8012	18.6015	17.5787	18.611	18.7895	18.5313	18.3686	14.0679	18.4158	18.533	18.623	18.4572	18.551	18.6614	18.4296	18.4799	18.157
O76021	340820	336900	354950	484360	292060	344650	385540	386150	467350	401790	187400	401090	456490	384400	331660	17148	384800	396750	427960	377720	379780	404800	341520	372570	18.3787	18.362	18.4373	18.8857	18.1559	18.3948	18.5565	18.5588	18.8341	18.6161	17.5158	18.6136	18.8002	18.5522	18.3393	14.0658	18.5537	18.5979	18.7071	18.527	18.5348	18.6268	18.3816	18.5072	18.0722
Q7Z406	387440	326860	328470	453460	271620	313220	455960	372600	427560	419940	188290	365470	460820	388610	327550	23492	345270	346090	430070	395470	411010	468750	339690	323880	18.5636	18.3183	18.3254	18.7906	18.0512	18.2568	18.7985	18.5073	18.7058	18.6798	17.5226	18.4794	18.8138	18.568	18.3214	14.5199	18.3974	18.4008	18.7142	18.5932	18.6488	18.8385	18.3739	18.3051	18.2572
P25398	444300	361720	342320	525390	313180	323650	415290	376830	416380	458000	192280	359570	479910	359110	290730	23959	349250	334920	422610	340750	331680	449850	333390	313730	18.7612	18.4645	18.385	19.003	18.2566	18.3041	18.6638	18.5236	18.6675	18.805	17.5528	18.4559	18.8724	18.4541	18.1493	14.5483	18.4139	18.3535	18.689	18.3784	18.3394	18.7791	18.3469	18.2592	18.4547
Q07955	398580	329820	394550	484470	279260	372130	409070	347930	484710	410670	175970	422060	466900	332060	340150	15589	315020	397330	421230	330980	414450	428340	316960	384090	18.6045	18.3313	18.5898	18.886	18.0912	18.5054	18.642	18.4084	18.8868	18.6476	17.425	18.6871	18.8328	18.3411	18.3758	13.9282	18.2651	18.6	18.6842	18.3364	18.6608	18.7084	18.2739	18.5511	18.2981
P52948	380630	333860	360650	464520	270500	343240	412480	361890	453850	404650	178940	401720	465760	350670	339170	18162	331270	392530	426490	348650	394540	426160	344850	379140	18.538	18.3489	18.4602	18.8254	18.0453	18.3889	18.654	18.4652	18.7919	18.6263	17.4491	18.6158	18.8292	18.4198	18.3716	14.1486	18.3376	18.5824	18.7022	18.4114	18.5898	18.701	18.3956	18.5324	18.2316
Q9NSE4	317010	373240	329410	394930	318000	311940	391780	425740	416470	361340	213670	361450	423030	428570	319640	16174	408970	371690	384240	432030	392040	387640	412430	369610	18.2742	18.5097	18.3295	18.5912	18.2787	18.2509	18.5797	18.6996	18.6679	18.463	17.705	18.4634	18.6904	18.7092	18.2861	13.9814	18.6416	18.5037	18.5516	18.7208	18.5806	18.5644	18.6538	18.4956	17.9677
Q9Y230	367410	350670	354310	460980	297110	338190	418550	392950	432010	413090	192290	380610	448070	372170	311690	20599	347050	351470	416210	372240	363550	427060	337730	332290	18.487	18.4198	18.4347	18.8143	18.1806	18.3675	18.675	18.584	18.7207	18.6561	17.5529	18.538	18.7734	18.5056	18.2498	14.3303	18.4048	18.423	18.667	18.5059	18.4718	18.7041	18.3655	18.3421	18.1806
P30520	309740	462790	336840	367400	400070	319100	313340	510530	407620	332780	255520	362920	352730	496360	299390	16699	457470	344430	316430	481340	355500	337900	421550	327350	18.2407	18.82	18.3617	18.487	18.6099	18.2836	18.2574	18.9616	18.6369	18.3442	17.9631	18.4693	18.4282	18.921	18.1917	14.0275	18.8033	18.3939	18.2715	18.8767	18.4395	18.3662	18.6853	18.3205	17.9343
Q12931	295380	357810	416580	367300	295570	403590	324190	390420	539870	321080	200800	469610	352460	400250	401630	12770	383940	443160	322420	397370	463420	340920	369270	426280	18.1722	18.4488	18.6682	18.4866	18.1731	18.6225	18.3065	18.5747	19.0423	18.2926	17.6154	18.8411	18.4271	18.6105	18.6155	13.6405	18.5505	18.7575	18.2986	18.6001	18.822	18.3791	18.4943	18.7014	17.8658
Q15436	395240	331010	277510	481340	272720	263430	477770	377830	361750	443220	190420	320650	529430	382830	284720	23364	357570	329420	503900	391790	344450	491580	392250	333780	18.5924	18.3365	18.0822	18.8767	18.0571	18.0071	18.866	18.5274	18.4646	18.7577	17.5388	18.2906	19.0141	18.5463	18.1192	14.512	18.4479	18.3296	18.9428	18.5797	18.3939	18.9071	18.5814	18.3485	18.2859
Q99623	324170	340940	376890	401580	292430	353400	365720	382720	470920	361680	195960	417590	407540	383570	349370	15583	377670	401580	386630	388310	407070	378930	376250	397940	18.3064	18.3792	18.5238	18.6153	18.1577	18.4309	18.4804	18.5459	18.8451	18.4644	17.5802	18.6717	18.6366	18.5491	18.4144	13.9277	18.5268	18.6153	18.5606	18.5668	18.6349	18.5316	18.5213	18.6022	17.9999
Q92887	347820	348830	310310	435590	297280	299270	436880	394520	397220	382640	199620	350730	453230	405570	313330	16600	394630	360790	426140	418580	380630	411600	393910	361180	18.408	18.4122	18.2434	18.7326	18.1815	18.1911	18.7369	18.5897	18.5996	18.5456	17.6069	18.42	18.7899	18.6296	18.2573	14.0189	18.5901	18.4608	18.701	18.6751	18.538	18.6509	18.5875	18.4624	18.1015
P51648	272830	350310	343090	334300	300920	325880	341830	403920	443480	333530	211110	411270	448440	406060	341130	11643	445760	453720	430610	413390	423110	339540	450180	445560	18.0576	18.4183	18.3882	18.3508	18.199	18.314	18.3829	18.6237	18.7585	18.3475	17.6876	18.6497	18.7746	18.6313	18.38	13.5072	18.7659	18.7914	18.716	18.6571	18.6907	18.3732	18.7801	18.7653	17.7512
Q13428	424820	314180	355890	555800	256060	342560	452200	333770	437790	466370	169920	385250	534660	311620	316690	15841	309440	364780	517960	312430	353510	483570	318420	368270	18.6965	18.2612	18.4411	19.0842	17.9661	18.386	18.7866	18.3485	18.7399	18.8311	17.3745	18.5554	19.0283	18.2494	18.2727	13.9514	18.2393	18.4767	18.9825	18.2532	18.4314	18.8834	18.2806	18.4904	18.3901
P49207	410050	321580	373490	487660	274040	367270	401360	358140	464010	444360	177040	412880	478670	321600	323590	16799	324160	385430	424520	319620	377690	430000	306570	377960	18.6454	18.2948	18.5107	18.8955	18.064	18.4865	18.6145	18.4502	18.8238	18.7614	17.4337	18.6554	18.8687	18.2949	18.3038	14.0361	18.3063	18.5561	18.6955	18.286	18.5268	18.714	18.2259	18.5279	18.339
O43143	373290	364220	322260	464560	297100	307450	408130	409530	397340	395290	207480	350800	439450	413430	307090	14151	393760	341730	410350	447910	368260	407930	391150	340040	18.5099	18.4745	18.2979	18.8255	18.1806	18.23	18.6387	18.6436	18.6	18.5926	17.6626	18.4203	18.7453	18.6573	18.2283	13.7886	18.587	18.3825	18.6465	18.7728	18.4904	18.638	18.5774	18.3753	18.2035
P62333	330430	369820	363890	407910	313680	354960	354510	403560	467340	347810	206410	402840	394840	404080	341090	16838	370390	380530	349210	390320	398850	364660	379480	359630	18.334	18.4965	18.4731	18.6379	18.2589	18.4373	18.4355	18.6224	18.8341	18.4079	17.6552	18.6198	18.5909	18.6243	18.3798	14.0394	18.4987	18.5377	18.4137	18.5743	18.6055	18.4762	18.5337	18.4562	18.0275
P83731	294560	411030	392470	359990	351370	383740	302600	452070	490350	318020	229710	433030	355040	466120	352500	8229.5	452620	402000	321910	472490	418590	317140	399650	390040	18.1682	18.6489	18.5822	18.4576	18.4226	18.5498	18.2071	18.7862	18.9035	18.2788	17.8095	18.7241	18.4376	18.8303	18.4273	13.0066	18.7879	18.6168	18.2963	18.8499	18.6752	18.2748	18.6084	18.5733	17.8618
O75691	443260	327470	310350	570970	275830	291130	481820	355740	384090	471470	181810	338560	536370	345780	283270	21765	320960	313830	503580	335830	318250	509540	340360	317160	18.7578	18.321	18.2435	19.1231	18.0734	18.1513	18.8781	18.4405	18.5511	18.8468	17.4721	18.3691	19.0329	18.3995	18.1118	14.4097	18.292	18.2596	18.9419	18.3574	18.2798	18.9588	18.3767	18.2749	18.4514
P12081	372510	309050	424700	447860	257440	401370	390850	336410	521690	410340	160070	454900	442010	318070	372160	18525	285880	437120	395140	296660	452700	413600	279450	387360	18.5069	18.2375	18.6961	18.7727	17.9739	18.6146	18.5763	18.3599	18.9928	18.6465	17.2883	18.7952	18.7537	18.279	18.5056	14.1772	18.1251	18.7377	18.592	18.1785	18.7882	18.6579	18.0922	18.5633	18.2005
P33527	378830	284540	350760	463660	241800	332080	460720	316610	440120	419740	162080	389730	523510	303070	341820	16048	310290	405880	537600	314070	427970	435500	364190	440070	18.5312	18.1183	18.4201	18.8227	17.8835	18.3412	18.8135	18.2723	18.7475	18.6791	17.3063	18.5721	18.9979	18.2093	18.3829	13.9701	18.2433	18.6307	19.0362	18.2607	18.7072	18.7323	18.4743	18.7474	18.2247
Q13435	400820	298080	373280	514210	245030	347740	467410	324860	470290	452240	168120	410650	496820	306350	341540	19556	282570	362780	461520	312220	390820	473370	303720	346460	18.6126	18.1853	18.5099	18.972	17.9026	18.4076	18.8343	18.3095	18.8432	18.7867	17.3591	18.6475	18.9224	18.2248	18.3817	14.2553	18.1082	18.4687	18.816	18.2522	18.5761	18.8526	18.2124	18.4023	18.3062
P52732	341850	456260	527520	424370	362510	502300	265250	387220	519730	282770	190780	440910	306380	376830	392720	15774	321920	398290	268560	338490	417090	299240	334700	392990	18.383	18.7995	19.0089	18.695	18.4677	18.9382	18.017	18.5628	18.9874	18.1093	17.5416	18.7501	18.225	18.5236	18.5831	13.9453	18.2963	18.6035	18.0349	18.3688	18.67	18.1909	18.3525	18.5841	18.0766
P36578	488880	300900	299130	640900	256240	280880	527500	331750	368050	559320	165360	318520	613940	323800	259660	23399	309800	302000	559000	311420	295340	567920	293290	278940	18.8991	18.1989	18.1904	19.2897	17.9671	18.0996	19.0088	18.3397	18.4895	19.0933	17.3353	18.281	19.2277	18.3047	17.9863	14.5142	18.241	18.2042	19.0925	18.2485	18.172	19.1153	18.162	18.0896	18.5927
O15355	411120	340840	351250	533740	291040	333130	400760	352430	411080	432170	176040	360820	497630	318020	294290	19285	319780	337660	459870	320220	336100	429200	352450	344430	18.6492	18.3787	18.4221	19.0258	18.1509	18.3457	18.6124	18.427	18.6491	18.7212	17.4255	18.4609	18.9247	18.2788	18.1669	14.2352	18.2867	18.3652	18.8109	18.2887	18.3585	18.7113	18.4271	18.3939	18.3428
P48637	327590	387830	312790	404980	319420	301490	387020	439510	410750	360320	214040	355430	413510	416600	312350	13699	375400	342130	377470	435170	378940	389720	400450	329110	18.3215	18.5651	18.2548	18.6275	18.2851	18.2018	18.562	18.7455	18.6479	18.4589	17.7075	18.4392	18.6576	18.6683	18.2528	13.7418	18.5181	18.3842	18.526	18.7312	18.5316	18.5721	18.6113	18.3282	18.0151
P54578	396300	328020	329940	488330	255280	306020	417760	354000	420440	422780	173010	360890	485490	350110	303030	19077	336770	348280	445370	347120	338480	441740	342550	335750	18.5962	18.3234	18.3318	18.8975	17.9617	18.2233	18.6723	18.4334	18.6815	18.6895	17.4005	18.4612	18.8891	18.4174	18.2091	14.2195	18.3614	18.4099	18.7646	18.4051	18.3687	18.7528	18.386	18.357	18.2898
P42166	329650	377840	352570	415580	305870	336590	331330	402650	442070	338050	208730	387880	395130	389990	329800	13722	372930	372900	362930	383900	369330	362480	410770	361930	18.3306	18.5274	18.4276	18.6648	18.2226	18.3606	18.3379	18.6192	18.7539	18.3669	17.6713	18.5653	18.592	18.5731	18.3312	13.7442	18.5085	18.5084	18.4693	18.5504	18.4946	18.4675	18.648	18.4654	18.0241
Q01469	366240	320790	419300	498370	271950	380820	386700	348830	506920	401000	167690	426150	457430	290140	329640	17349	282170	384950	411380	294200	370210	411300	299750	343800	18.4824	18.2913	18.6776	18.9269	18.053	18.5387	18.5609	18.4122	18.9514	18.6132	17.3554	18.701	18.8032	18.1464	18.3305	14.0826	18.1062	18.5543	18.6501	18.1664	18.498	18.6498	18.1934	18.3912	18.176
P23193	268190	393080	397650	334730	343560	372860	278500	438430	490850	291960	221270	429560	342860	408080	342160	13069	409410	410510	312430	406380	393850	308880	404230	389930	18.0329	18.5845	18.6011	18.3526	18.3902	18.5083	18.0873	18.742	18.9049	18.1554	17.7554	18.7125	18.3873	18.6385	18.3843	13.6739	18.6432	18.6471	18.2532	18.6325	18.5873	18.2367	18.6248	18.5729	17.7265
Q9UKK3	361890	280660	373560	434710	229130	355660	445920	311450	475130	385770	152450	405770	461010	315400	353870	16883	289620	407730	436240	329630	439160	435360	302730	421930	18.4652	18.0985	18.511	18.7297	17.8058	18.4401	18.7664	18.2486	18.858	18.5574	17.218	18.6303	18.8144	18.2668	18.4329	14.0433	18.1438	18.6373	18.7348	18.3305	18.7444	18.7318	18.2077	18.6866	18.1588
Q5SSJ5	290340	277660	337990	368240	230920	331130	432260	322240	474090	348200	160480	408430	416010	344100	382190	19314	321340	425410	389780	383360	497090	405510	306040	421220	18.1474	18.083	18.3666	18.4903	17.817	18.337	18.7215	18.2978	18.8548	18.4096	17.292	18.6397	18.6663	18.3925	18.5439	14.2374	18.2937	18.6985	18.5723	18.5483	18.9231	18.6294	18.2234	18.6842	17.8409
Q9Y265	476140	295960	301110	588330	247790	285850	522590	326310	374700	519820	159570	320390	578690	298810	262980	24022	288560	310150	520720	304430	306090	536520	293440	280370	18.861	18.175	18.1999	19.1663	17.9188	18.1249	18.9953	18.3159	18.5154	18.9877	17.2838	18.2895	19.1424	18.1889	18.0046	14.5521	18.1385	18.2426	18.9901	18.2158	18.2236	19.0333	18.1627	18.097	18.5546
O95573	251850	309070	386270	306860	258200	366740	331350	356080	505650	295360	178960	445270	369540	355860	391080	15154	354200	464700	363670	366430	473350	320050	386300	486050	17.9422	18.2376	18.5593	18.2272	17.9781	18.4844	18.338	18.4418	18.9478	18.1721	17.4493	18.7643	18.4954	18.441	18.5771	13.8874	18.4342	18.8259	18.4723	18.4832	18.8525	18.2879	18.5594	18.8907	17.6358
P16435	408290	225680	346780	501090	183970	327020	494310	255990	449050	450900	133930	397020	555960	264530	354600	18752	261290	415100	551830	269080	429460	490320	305440	441820	18.6392	17.7839	18.4037	18.9347	17.4891	18.319	18.9151	17.9657	18.7765	18.7824	17.0311	18.5989	19.0846	18.0131	18.4358	14.1948	17.9953	18.6631	19.0739	18.0377	18.7122	18.9034	18.2205	18.7531	18.3328
P62879	273900	314460	348590	336520	268020	316430	382910	396090	485740	318580	192730	390030	371670	383740	350620	17355	357110	370030	354370	409770	423340	356170	385840	380130	18.0633	18.2625	18.4112	18.3603	18.032	18.2715	18.5466	18.5955	18.8898	18.2813	17.5562	18.5732	18.5037	18.5498	18.4195	14.0831	18.446	18.4973	18.4349	18.6445	18.6915	18.4422	18.5576	18.5361	17.7568
Q9HC38	479550	254080	354510	604180	196990	331790	461290	257260	440540	477750	133080	365090	585220	252570	308800	28613	248170	355150	507800	249850	347430	502710	291400	356750	18.8713	17.9549	18.4355	19.2046	17.5878	18.3399	18.8153	17.9729	18.7489	18.8659	17.0219	18.4779	19.1586	17.9463	18.2363	14.8044	17.921	18.4381	18.9539	17.9307	18.4064	18.9394	18.1526	18.4446	18.5649
P12236	308360	343490	383790	350160	281680	368400	339740	365650	481500	318890	190440	425420	363260	368880	359550	13270	350640	405910	340760	355240	417980	347380	357950	415550	18.2343	18.3899	18.55	18.4177	18.1037	18.4909	18.3741	18.4801	18.8772	18.2827	17.539	18.6985	18.4706	18.4928	18.4558	13.6959	18.4196	18.6308	18.3784	18.4384	18.6731	18.4062	18.4494	18.6647	17.9278
O75821	510190	315910	293600	632440	256020	283770	475720	325800	356680	523120	168360	308630	581140	301030	250480	28371	290330	283740	497610	283860	276800	515450	286590	262330	18.9607	18.2692	18.1635	19.2706	17.9659	18.1144	18.8598	18.3136	18.4443	18.9968	17.3612	18.2355	19.1485	18.1995	17.9343	14.7921	18.1473	18.1142	18.9247	18.1148	18.0785	18.9755	18.1286	18.001	18.6542
P39019	348930	376270	349450	427570	302930	341790	317400	389640	424920	348770	204730	374320	390960	389280	319360	14673	366380	353740	347730	361860	345320	349410	347400	328320	18.4126	18.5214	18.4147	18.7058	18.2086	18.3828	18.2759	18.5718	18.6968	18.4119	17.6434	18.5139	18.5767	18.5704	18.2848	13.8409	18.483	18.4323	18.4076	18.4651	18.3976	18.4146	18.4062	18.3247	18.1061
Q6PKG0	403210	318250	317530	516970	254710	301440	412220	340590	400240	422210	173410	347270	487490	335790	285620	16974	324340	331180	455460	334030	321880	428850	339140	323190	18.6212	18.2798	18.2765	18.9797	17.9585	18.2015	18.6531	18.3777	18.6105	18.6876	17.4038	18.4057	18.895	18.3572	18.1237	14.051	18.3071	18.3373	18.797	18.3496	18.2962	18.7101	18.3715	18.302	18.3147
Q07866	381230	355710	332920	482580	298650	317750	375730	374800	403460	405550	198640	359810	447340	345690	283400	12833	342350	330460	418730	329570	317290	405720	361190	312090	18.5403	18.4403	18.3448	18.8804	18.1881	18.2775	18.5193	18.5158	18.6221	18.6295	17.5998	18.4569	18.771	18.3991	18.1125	13.6476	18.3851	18.3341	18.6757	18.3302	18.2754	18.6301	18.4624	18.2516	18.2339
P51659	341310	310000	327560	415370	256340	304610	419540	358940	428450	371840	175070	358050	423200	352020	316000	16589	320670	357490	382640	368140	389160	421610	331830	358730	18.3807	18.2419	18.3214	18.664	17.9677	18.2166	18.6784	18.4534	18.7088	18.5043	17.4176	18.4498	18.691	18.4253	18.2696	14.0179	18.2907	18.4475	18.5456	18.4899	18.57	18.6855	18.3401	18.4525	18.0743
Q15637	346150	340900	316250	424190	282340	303130	392540	371190	393420	371690	183570	346550	446540	341340	285190	20870	333070	335010	403900	351930	324710	394860	369350	332080	18.401	18.379	18.2707	18.6944	18.1071	18.2096	18.5825	18.5018	18.5857	18.5037	17.486	18.4027	18.7684	18.3808	18.1216	14.3491	18.3455	18.3538	18.6236	18.4249	18.3088	18.591	18.4946	18.3412	18.0946
Q9UKV3	360940	316210	338450	461590	261170	319900	412600	340480	417740	395070	168730	367950	456660	329420	309760	14078	310040	346280	438280	347440	364600	425140	326310	353010	18.4614	18.2705	18.3686	18.8163	17.9946	18.2873	18.6544	18.3772	18.6722	18.5917	17.3644	18.4892	18.8008	18.3296	18.2408	13.7812	18.2421	18.4016	18.7415	18.4064	18.476	18.6976	18.3159	18.4293	18.155
Q16851	344680	269020	334360	417890	223370	315020	424260	306100	431530	377880	157040	378610	459480	309290	332670	17481	301460	398270	443420	325630	403850	416700	337720	427220	18.3949	18.0374	18.351	18.6728	17.7691	18.2651	18.6946	18.2236	18.7191	18.5276	17.2608	18.5304	18.8096	18.2386	18.3437	14.0935	18.2016	18.6034	18.7583	18.3129	18.6235	18.6686	18.3655	18.7046	18.0885
O43242	351690	323190	344790	441950	278010	324240	387320	348950	424480	381280	182500	369830	429290	353400	316480	13959	335290	353090	393910	344740	358250	407340	329730	331170	18.4239	18.302	18.3954	18.7535	18.0848	18.3067	18.5632	18.4127	18.6953	18.5405	17.4775	18.4965	18.7116	18.4309	18.2718	13.7689	18.355	18.4297	18.5875	18.3951	18.4506	18.6359	18.3309	18.3372	18.1175
P21399	326390	276350	313980	400590	228680	300660	461570	331550	431000	381480	170980	373590	425450	358390	349740	20498	303190	355900	371790	367270	434340	451690	294250	337000	18.3162	18.0761	18.2603	18.6118	17.803	18.1978	18.8162	18.3389	18.7173	18.5412	17.3835	18.5111	18.6986	18.4512	18.4159	14.3232	18.2099	18.4411	18.5041	18.4865	18.7285	18.785	18.1667	18.3624	18.0098
Q13618	331310	354280	331650	416510	283490	318540	346580	392750	421010	354310	192350	363230	394220	376130	319100	16650	336660	349940	347700	368020	360370	377530	339140	333950	18.3378	18.4345	18.3393	18.668	18.1129	18.2811	18.4028	18.5833	18.6835	18.4347	17.5534	18.4705	18.5886	18.5209	18.2836	14.0232	18.3609	18.4167	18.4075	18.4894	18.4591	18.5262	18.3715	18.3493	18.0314
Q04837	305000	377510	305050	381180	336460	285600	341160	427840	385530	335140	207120	335870	381860	392220	277390	16133	395710	325800	379930	411240	336870	347750	401770	333960	18.2184	18.5262	18.2187	18.5401	18.3601	18.1236	18.3801	18.7067	18.5565	18.3544	17.6601	18.3575	18.5427	18.5813	18.0816	13.9777	18.5941	18.3136	18.5354	18.6496	18.3618	18.4077	18.616	18.3493	17.912
P14735	386960	270700	340990	484160	219960	333870	432970	302720	451580	423250	155290	381580	471490	301010	339710	17331	274780	364860	415510	298290	387770	454810	278000	354080	18.5618	18.0463	18.3794	18.8851	17.7469	18.3489	18.7239	18.2076	18.7846	18.6912	17.2446	18.5416	18.8469	18.1995	18.3739	14.0811	18.0679	18.477	18.6645	18.1864	18.5648	18.7949	18.0847	18.4337	18.2554
Q15046	301770	293990	420600	372130	257500	396740	330790	329700	518340	335390	163240	461110	383740	309880	380200	12947	299290	440060	351400	309970	442520	344830	296350	430740	18.2031	18.1654	18.6821	18.5054	17.9742	18.5978	18.3356	18.3308	18.9835	18.3555	17.3166	18.8148	18.5498	18.2414	18.5364	13.6603	18.1912	18.7473	18.4228	18.2418	18.7554	18.3955	18.1769	18.7165	17.8966
Q96I99	316850	234580	413380	379790	195560	400420	396620	260100	522150	363900	135450	467270	408550	276760	431110	17710	258990	464930	385420	284270	535740	390500	257440	443520	18.2734	17.8397	18.6571	18.5348	17.5773	18.6112	18.5974	17.9887	18.9941	18.4732	17.0474	18.8339	18.6402	18.0783	18.7177	14.1123	17.9825	18.8267	18.5561	18.1169	19.0312	18.575	17.9739	18.7586	17.967
Q13011	346740	273690	274380	420660	232650	265110	488080	326430	363960	406720	166040	322900	467880	359680	300210	19434	324100	330600	458950	375660	384730	452460	335340	337140	18.4035	18.0622	18.0658	18.6823	17.8278	18.0162	18.8968	18.3164	18.4734	18.6337	17.3412	18.3007	18.8358	18.4564	18.1956	14.2463	18.3061	18.3347	18.808	18.5191	18.5535	18.7874	18.3553	18.363	18.0971
P08243	349060	366140	344380	433110	317240	334910	297720	397570	426440	388010	205200	375480	403340	388660	290140	17622	375270	336800	325920	326850	300030	365330	303730	276220	18.4131	18.482	18.3936	18.7244	18.2752	18.3534	18.1836	18.6008	18.702	18.5657	17.6467	18.5184	18.6216	18.5681	18.1464	14.1051	18.5176	18.3615	18.3142	18.3183	18.1947	18.4788	18.2124	18.0755	18.1067
O43175	325560	288300	415960	393250	231430	393250	338840	323770	541610	361470	160550	474810	385290	324510	400230	14854	280920	427710	326140	284940	417680	376300	258030	382700	18.3126	18.1372	18.6661	18.5851	17.8202	18.5851	18.3702	18.3046	19.0469	18.4635	17.2927	18.857	18.5556	18.3079	18.6105	13.8586	18.0998	18.7063	18.3151	18.1203	18.672	18.5215	17.9772	18.5459	18.0061
Q9Y2X3	209980	388230	408790	267790	321200	392290	252670	433970	525760	245130	217710	453590	268350	399940	385270	11582	384510	451900	265390	407850	446010	245980	423120	442130	17.6799	18.5666	18.641	18.0307	18.2931	18.5816	17.9469	18.7272	19.004	17.9032	17.732	18.791	18.0338	18.6094	18.5555	13.4996	18.5527	18.7856	18.0178	18.6377	18.7667	17.9082	18.6907	18.7541	17.3735
O14974	388040	311630	310890	493760	256810	299850	390600	330330	393540	391720	165920	336720	473810	304670	283390	22537	311850	329060	417680	321410	333100	411980	338920	308830	18.5658	18.2495	18.246	18.9135	17.9703	18.1939	18.5753	18.3335	18.5862	18.5795	17.3401	18.3612	18.8539	18.2169	18.1124	14.46	18.2505	18.328	18.672	18.2941	18.3456	18.6522	18.3706	18.2365	18.2594
O43776	353550	316910	314100	441010	263380	301020	415120	356210	404440	397470	179810	345440	434000	342240	296840	18871	315430	325820	399420	328570	335050	420780	319350	308670	18.4316	18.2737	18.2609	18.7505	18.0068	18.1995	18.6632	18.4424	18.6256	18.6005	17.4561	18.3981	18.7273	18.3846	18.1793	14.2039	18.267	18.3137	18.6075	18.3258	18.354	18.6827	18.2848	18.2357	18.1251
Q9C0C2	384040	313630	310110	489680	264390	301770	414200	337960	388860	416760	170010	341020	478080	314870	280750	18587	301960	325030	428060	321090	333550	421870	320840	306230	18.5509	18.2587	18.2424	18.9015	18.0123	18.2031	18.66	18.3665	18.5689	18.6689	17.3753	18.3795	18.8669	18.2644	18.0989	14.182	18.204	18.3102	18.7075	18.2926	18.3475	18.6864	18.2915	18.2243	18.2445
Q27J81	295550	318600	350710	378160	267070	327050	336380	362780	454990	336870	183580	395240	377890	356560	335010	13009	339370	383010	362880	366880	389480	359860	344260	385800	18.173	18.2814	18.4199	18.5286	18.0269	18.3192	18.3597	18.4687	18.7955	18.3618	17.486	18.5924	18.5276	18.4438	18.3538	13.6672	18.3725	18.547	18.4691	18.4849	18.5712	18.4571	18.3931	18.5575	17.8666
Q14690	347080	321880	343640	444900	268940	329970	369960	349730	427550	373250	174100	371360	413410	344870	312550	15093	317310	346380	375920	344760	361510	378390	304470	332290	18.4049	18.2962	18.3905	18.7631	18.0369	18.332	18.497	18.4159	18.7057	18.5098	17.4096	18.5025	18.6572	18.3957	18.2537	13.8816	18.2755	18.402	18.5201	18.3952	18.4637	18.5295	18.2159	18.3421	18.0985
Q9BUQ8	302520	337730	339520	389170	285120	322340	356510	391100	438760	338530	194270	379990	381670	378930	332390	10430	344960	355910	345500	378800	387130	373930	344890	345910	18.2067	18.3655	18.3731	18.57	18.1212	18.2982	18.4436	18.5772	18.7431	18.3689	17.5677	18.5356	18.542	18.5316	18.3425	13.3485	18.3961	18.4412	18.3983	18.5311	18.5625	18.5124	18.3958	18.4	17.9002
Q9Y383	288400	310980	429550	353280	251480	408600	286520	330700	530900	300320	171720	469080	354660	314180	386120	13704	304410	436960	314490	306730	431830	308310	348390	436580	18.1377	18.2465	18.7125	18.4305	17.9401	18.6403	18.1283	18.3352	19.0181	18.1961	17.3897	18.8395	18.4361	18.2612	18.5587	13.7423	18.2157	18.7371	18.2627	18.2266	18.7201	18.234	18.4103	18.7359	17.8313
P07954	280930	391580	304280	355500	307520	289180	339040	433330	400440	299020	222920	340880	334980	444890	318510	13308	399240	327260	303090	451660	376960	330200	402010	314670	18.0999	18.5789	18.215	18.4395	18.2303	18.1416	18.3711	18.7251	18.6112	18.1899	17.7662	18.3789	18.3537	18.7631	18.281	13.7	18.6069	18.3201	18.2094	18.7849	18.5241	18.333	18.6169	18.2635	17.7934
P62280	227990	383760	442530	276120	337590	455610	234640	404970	508640	258680	214370	452740	250070	440110	381480	14937	394980	432820	222710	398600	435940	252510	310940	365310	17.7986	18.5498	18.7554	18.0749	18.3649	18.7974	17.8401	18.6275	18.9563	17.9808	17.7097	18.7883	17.932	18.7475	18.5412	13.8666	18.5914	18.7234	17.7648	18.6046	18.7338	17.946	18.2463	18.4788	17.4922
P05198	387720	301060	326350	496460	242030	308410	387290	317230	402540	404510	167600	354500	468580	307750	292000	18076	300010	341870	442720	291020	324870	409210	313850	335810	18.5647	18.1997	18.3161	18.9213	17.8848	18.2345	18.5631	18.2752	18.6188	18.6258	17.3547	18.4354	18.8379	18.2314	18.1556	14.1418	18.1947	18.3831	18.756	18.1508	18.3095	18.6425	18.2597	18.3573	18.2582
Q7Z2W4	280200	320390	341670	371240	278020	324890	320070	361950	438200	317530	187600	386680	419990	350620	322860	9069	402730	423940	377780	359120	376350	322620	393130	409510	18.0961	18.2895	18.3822	18.502	18.0848	18.3096	18.288	18.4654	18.7412	18.2765	17.5173	18.5608	18.68	18.4195	18.3005	13.1467	18.6195	18.6935	18.5272	18.4541	18.5217	18.2995	18.5846	18.6435	17.7897
Q8IX12	305930	508860	242470	390780	411810	225530	356170	549960	302780	326750	261380	259000	392660	449950	212770	16383	449640	248410	372510	473580	247290	345580	508640	242210	18.2228	18.9569	17.8874	18.576	18.6516	17.783	18.4422	19.069	18.2079	18.3178	17.9958	17.9826	18.5829	18.7794	17.6989	13.9999	18.7784	17.9224	18.5069	18.8532	17.9158	18.3987	18.9563	17.8859	17.9164
P31689	310580	329850	386460	383550	271960	364550	286330	352720	477620	324750	179150	409150	368970	324100	313320	16501	319890	392610	351470	304920	353760	308350	367590	397630	18.2446	18.3315	18.56	18.5491	18.053	18.4758	18.1273	18.4282	18.8655	18.309	17.4508	18.6423	18.4931	18.3061	18.2573	14.0103	18.2872	18.5827	18.423	18.2181	18.4324	18.2342	18.4877	18.6011	17.9382
P20020	311370	267730	317620	388310	229390	307210	412820	308820	414760	349270	155970	366880	436840	330190	327800	13512	328680	391770	430250	356740	413560	400840	353760	401280	18.2483	18.0304	18.2769	18.5668	17.8074	18.2289	18.6552	18.2364	18.6619	18.414	17.2509	18.4849	18.7367	18.3329	18.3225	13.722	18.3263	18.5796	18.7148	18.4445	18.6577	18.6127	18.4324	18.6142	17.9418
Q14157	359310	293050	353450	453510	243320	339280	385290	320450	454590	387850	155430	389560	442030	292180	323890	17391	276120	362200	389980	296110	372420	407350	283230	341600	18.4549	18.1608	18.4311	18.7908	17.8925	18.3721	18.5556	18.2897	18.7942	18.5651	17.2459	18.5715	18.7538	18.1565	18.3051	14.0861	18.0749	18.4664	18.573	18.1758	18.5066	18.6359	18.1116	18.3819	18.1484
Q9NUU7	340260	353870	297680	426690	288480	287640	359120	386020	373860	366400	196170	327180	410000	369570	276530	17273	348760	310340	385740	355670	324620	376530	363870	306190	18.3763	18.4329	18.1834	18.7028	18.1381	18.1339	18.4541	18.5583	18.5121	18.4831	17.5817	18.3197	18.6453	18.4955	18.0771	14.0762	18.4119	18.2435	18.5573	18.4402	18.3084	18.5224	18.4731	18.2241	18.0698
P67775	274330	322440	375110	382810	279660	353840	333220	363230	472740	317500	181100	405370	354620	348680	339610	12725	324620	396670	329880	342450	413100	337390	331150	367980	18.0656	18.2987	18.517	18.5463	18.0933	18.4327	18.3461	18.4705	18.8507	18.2764	17.4664	18.6289	18.4359	18.4115	18.3735	13.6354	18.3084	18.5976	18.3316	18.3855	18.6561	18.3641	18.3371	18.4893	17.7591
Q12802	349060	270690	341300	435560	221080	320660	396130	297850	436030	383780	151310	375660	470370	292380	324450	19458	280770	374780	433950	289850	375430	408850	294760	377450	18.4131	18.0463	18.3807	18.7325	17.7542	18.2907	18.5956	18.1842	18.7341	18.5499	17.2071	18.5191	18.8434	18.1575	18.3076	14.2481	18.099	18.5157	18.7272	18.1449	18.5182	18.6412	18.1692	18.5259	18.1067
O15067	352220	272840	410630	451740	227970	388620	372030	289290	500590	370020	145720	424940	424960	270600	354660	19063	246880	386530	381430	266090	396730	392160	258750	370400	18.4261	18.0577	18.6475	18.7851	17.7985	18.568	18.5051	18.1422	18.9333	18.4972	17.1528	18.6969	18.697	18.0458	18.4361	14.2185	17.9135	18.5602	18.5411	18.0216	18.5978	18.5811	17.9812	18.4987	18.1197
P63010	356620	367410	265040	433460	299440	251160	386130	405700	338420	377840	203370	295180	417700	415670	258230	15407	370510	278770	399940	412400	296390	403280	389660	287480	18.444	18.487	18.0159	18.7255	18.1919	17.9382	18.5587	18.6301	18.3685	18.5274	17.6337	18.1712	18.6721	18.6651	17.9783	13.9113	18.4992	18.0887	18.6094	18.6537	18.1771	18.6214	18.5719	18.1331	18.1376
P46087	281730	332840	366560	384320	279010	351640	308680	363520	455200	323620	184620	403560	370020	335430	328650	12037	346730	388110	346320	335940	382930	332300	342230	388050	18.104	18.3445	18.4837	18.5519	18.09	18.4237	18.2358	18.4717	18.7961	18.3039	17.4942	18.6224	18.4972	18.3557	18.3262	13.5552	18.4035	18.5661	18.4017	18.3578	18.5467	18.3421	18.3846	18.5659	17.7975
P51610	348080	268000	340770	427830	223680	332210	384550	303750	450820	391650	151630	393040	431710	303900	336860	16072	286180	381010	404940	301230	395110	402650	287670	375190	18.4091	18.0319	18.3784	18.7067	17.7711	18.3417	18.5528	18.2125	18.7822	18.5792	17.2102	18.5843	18.7197	18.2132	18.3618	13.9723	18.1266	18.5395	18.6273	18.2005	18.5919	18.6192	18.1341	18.5173	18.1026
P61221	350400	331580	362580	423260	271620	348770	350980	342510	427330	371960	173100	382300	403060	320730	309860	12691	308080	356730	370010	303770	345050	375250	322530	354530	18.4186	18.339	18.4679	18.6912	18.0512	18.4119	18.421	18.3858	18.705	18.5048	17.4012	18.5443	18.6206	18.291	18.2413	13.6315	18.2329	18.4445	18.4972	18.2126	18.3964	18.5175	18.2991	18.4355	18.1122
P09651	431840	258750	296200	598600	224520	271620	522640	282970	355820	500990	145380	293210	548200	300040	266670	24836	272110	290850	496220	290980	302970	517240	260920	267780	18.7201	17.9812	18.1762	19.1912	17.7765	18.0512	18.9955	18.1103	18.4408	18.9344	17.1495	18.1616	19.0643	18.1948	18.0247	14.6001	18.0538	18.1499	18.9206	18.1506	18.2088	18.9805	17.9932	18.0307	18.4137
Q13283	387890	346740	317780	473050	288640	293610	363210	371040	372290	384460	181710	323190	417350	332800	261020	23152	308830	284810	373550	331540	294370	391600	300290	264900	18.5653	18.4035	18.2777	18.8516	18.1389	18.1635	18.4704	18.5012	18.5061	18.5525	17.4713	18.302	18.6709	18.3443	17.9938	14.4988	18.2365	18.1196	18.5109	18.3388	18.1673	18.579	18.196	18.0151	18.2588
P52292	338300	387100	483670	419890	311100	468590	274340	368650	526130	306380	162980	419180	312100	309650	343230	18132	252290	332000	271960	290670	367360	310300	260660	314680	18.3679	18.5623	18.8837	18.6797	18.247	18.838	18.0656	18.4919	19.0051	18.225	17.3143	18.6772	18.2516	18.2403	18.3888	14.1463	17.9447	18.3408	18.053	18.149	18.4868	18.2433	17.9918	18.2635	18.0615
Q8IY81	322980	284780	380760	393730	238260	364210	350490	304930	476770	358370	153820	418140	405540	306100	348500	13567	288120	395410	372000	293030	377410	376320	283530	376310	18.3011	18.1195	18.5385	18.5868	17.8622	18.4744	18.419	18.2181	18.8629	18.4511	17.2309	18.6736	18.6295	18.2236	18.4108	13.7278	18.1363	18.593	18.5049	18.1607	18.5258	18.5216	18.1131	18.5216	17.9946
P23921	372950	308070	292860	472220	253660	283100	428320	338020	369060	410830	169400	317940	445520	339440	283590	18210	308280	300160	373490	343260	324650	431860	296240	278140	18.5086	18.2329	18.1599	18.8491	17.9525	18.111	18.7083	18.3667	18.4935	18.6482	17.3701	18.2784	18.7651	18.3728	18.1134	14.1524	18.2339	18.1954	18.5107	18.3889	18.3085	18.7202	18.1764	18.0855	18.2022
Q00325	291620	345390	282980	368060	290290	267040	344660	392980	361360	317800	199410	319880	362240	411360	283720	17538	381450	306360	348240	418610	336150	352910	381690	310070	18.1537	18.3979	18.1103	18.4896	18.1471	18.0267	18.3948	18.5841	18.4631	18.2778	17.6054	18.2872	18.4666	18.65	18.1141	14.0982	18.5411	18.2249	18.4097	18.6752	18.3587	18.4289	18.542	18.2422	17.8473
P09543	301270	261190	291410	369890	209690	278850	360730	291470	378440	339160	155170	345460	489880	291870	292490	12995	348040	408030	564000	308670	355650	360020	451640	504100	18.2007	17.9947	18.1527	18.4967	17.6779	18.0891	18.4606	18.153	18.5297	18.3716	17.2435	18.3982	18.9021	18.155	18.158	13.6657	18.4089	18.6383	19.1053	18.2357	18.4401	18.4577	18.7848	18.9434	17.8943
O95793	425700	235930	357440	595820	196580	321430	454340	252710	459260	469230	124870	367260	554520	220190	295020	19725	228430	360510	523710	229250	338570	486040	248720	317750	18.6995	17.848	18.4473	19.1845	17.5848	18.2941	18.7934	17.9471	18.809	18.8399	16.9301	18.4864	19.0809	17.7484	18.1705	14.2677	17.8014	18.4597	18.9984	17.8066	18.3691	18.8907	17.9242	18.2775	18.393
O00567	262960	313370	353870	343590	259700	335070	320430	365520	452550	304380	179280	391280	359690	348170	336390	11599	338590	389800	343190	358970	397770	332290	339610	392230	18.0045	18.2575	18.4329	18.3903	17.9865	18.3541	18.2896	18.4796	18.7877	18.2155	17.4519	18.5778	18.4564	18.4094	18.3598	13.5017	18.3692	18.5724	18.3886	18.4535	18.6016	18.3421	18.3735	18.5813	17.698
Q92900	305490	318020	360120	369260	262820	335580	328280	349720	453740	322610	173880	381140	355080	349130	336500	16682	308300	357460	317430	344430	384580	343490	291520	331230	18.2208	18.2788	18.4581	18.4943	18.0037	18.3563	18.3246	18.4158	18.7915	18.2994	17.4077	18.54	18.4378	18.4134	18.3602	14.026	18.234	18.4474	18.2761	18.3939	18.5529	18.3899	18.1532	18.3375	17.9143
P05388	398200	362930	235830	469180	309130	224260	423200	399490	293370	439990	185090	252830	489920	370040	208390	19300	369150	245680	455140	367490	245530	436900	359980	248440	18.6031	18.4693	17.8474	18.8398	18.2379	17.7748	18.691	18.6078	18.1624	18.7471	17.4979	17.9478	18.9022	18.4973	17.6689	14.2363	18.4938	17.9064	18.796	18.4873	17.9055	18.7369	18.4576	17.9225	18.2967
Q99729	334710	306300	334460	409870	274750	314180	338690	322680	403430	346750	162390	347480	390400	337420	278410	18616	351200	333860	361000	345430	317450	352790	309260	326740	18.3526	18.2246	18.3515	18.6448	18.0678	18.2612	18.3696	18.2997	18.622	18.4035	17.3091	18.4066	18.5746	18.3642	18.0869	14.1843	18.4219	18.3489	18.4616	18.398	18.2762	18.4285	18.2385	18.3178	18.0461
P60903	259670	381190	265790	337770	269370	249460	304290	430010	371860	281360	228170	310750	327910	463920	283020	17084	409440	298400	319490	458970	335270	314650	484440	301620	17.9863	18.5402	18.0199	18.3657	18.0392	17.9284	18.2151	18.714	18.5044	18.1021	17.7997	18.2454	18.3229	18.8235	18.1105	14.0604	18.6433	18.1869	18.2854	18.808	18.355	18.2634	18.886	18.2024	17.6799
Q5UIP0	350420	361780	355150	442220	292540	335280	320400	368350	409440	335630	187040	344470	374560	330430	299090	13472	307290	322720	338200	313650	328070	348640	315750	303160	18.4187	18.4648	18.4381	18.7544	18.1583	18.355	18.2895	18.4907	18.6433	18.3565	17.513	18.394	18.5148	18.334	18.1902	13.7177	18.2292	18.2999	18.3675	18.2588	18.3236	18.4114	18.2684	18.2097	18.1123
O95831	282680	317610	303810	359600	266710	280290	364130	363090	379610	334540	177140	338110	385560	352370	292890	15966	339680	336350	378430	375910	354270	364720	347310	337100	18.1088	18.2769	18.2128	18.456	18.0249	18.0966	18.4741	18.47	18.5342	18.3518	17.4345	18.3671	18.5566	18.4267	18.16	13.9627	18.3738	18.3596	18.5297	18.52	18.4345	18.4764	18.4059	18.3628	17.8024
Q15084	287800	281150	357990	352430	242300	334930	331710	308280	450520	321830	151420	397610	404760	296350	321620	10302	322480	426980	426530	318450	380980	332050	359210	458870	18.1347	18.101	18.4496	18.427	17.8864	18.3535	18.3396	18.2339	18.7812	18.2959	17.2082	18.601	18.6267	18.1769	18.295	13.3306	18.2989	18.7038	18.7023	18.2807	18.5394	18.341	18.4545	18.8077	17.8283
Q92841	343690	293240	299810	431970	254540	282590	390290	326410	382910	383160	163530	322160	432700	314760	276960	18747	308680	317050	401300	320390	326030	404100	321640	319350	18.3907	18.1617	18.1937	18.7206	17.9575	18.1084	18.5742	18.3163	18.5466	18.5476	17.3192	18.2974	18.723	18.2639	18.0793	14.1944	18.2358	18.2744	18.6143	18.2895	18.3146	18.6244	18.2951	18.2848	18.0843
P12268	346100	292410	396250	425890	236040	373900	312520	302320	472250	356280	155040	408800	381200	287520	325380	19841	267760	381930	328190	265660	364260	339610	263810	354870	18.4008	18.1576	18.5961	18.7001	17.8487	18.5123	18.2536	18.2057	18.8492	18.4427	17.2423	18.641	18.5402	18.1333	18.3118	14.2762	18.0306	18.5429	18.3242	18.0192	18.4746	18.3735	18.0091	18.4369	18.0944
Q14019	401870	296770	346550	507930	239180	335850	331990	301300	411850	398880	165430	367650	435160	286390	296760	16012	287160	345410	381930	247970	309940	377400	293390	315920	18.6164	18.179	18.4027	18.9543	17.8677	18.3575	18.3408	18.2008	18.6518	18.6056	17.3359	18.488	18.7312	18.1276	18.1789	13.9669	18.1315	18.398	18.5429	17.9198	18.2416	18.5257	18.1625	18.2692	18.3099
Q9Y262	303220	357880	336190	371390	296560	320030	290710	393170	413890	316460	194800	357980	334540	370060	304110	11746	352180	342780	299770	364330	349060	314740	332090	328310	18.21	18.4491	18.3589	18.5026	18.178	18.2878	18.1492	18.5848	18.6589	18.2717	17.5716	18.4495	18.3518	18.4974	18.2142	13.5199	18.426	18.3869	18.1935	18.4749	18.4131	18.2638	18.3412	18.3247	17.9036
P63241	344500	265760	369420	449270	229570	351060	354510	288860	464620	367520	147290	399420	420740	272520	338760	11940	268260	393260	384250	264530	387360	375750	275920	368240	18.3941	18.0198	18.4949	18.7772	17.8086	18.4214	18.4355	18.14	18.8257	18.4875	17.1683	18.6075	18.6826	18.056	18.3699	13.5435	18.0333	18.5851	18.5517	18.0131	18.5633	18.5194	18.0739	18.4903	18.0877
Q01780	324720	307840	319400	405040	250790	304010	358640	342680	406500	353370	173440	355510	391240	342520	309100	14613	301040	322200	355530	325150	344070	376710	303900	319850	18.3088	18.2318	18.285	18.6277	17.9361	18.2138	18.4522	18.3865	18.6329	18.4308	17.4041	18.4395	18.5777	18.3858	18.2377	13.835	18.1996	18.2976	18.4396	18.3107	18.3923	18.5231	18.2132	18.287	18.0024
Q12965	281110	316240	287500	344940	259590	271250	364510	359710	370050	315700	180610	319640	370000	380260	297800	14153	347570	329350	364870	395060	360410	352580	372820	349390	18.1008	18.2707	18.1332	18.396	17.9859	18.0493	18.4756	18.4565	18.4974	18.2682	17.4625	18.2861	18.4972	18.5366	18.184	13.7888	18.4069	18.3293	18.477	18.5917	18.4593	18.4276	18.5081	18.4145	17.7943
Q9NZN4	304470	262770	386610	374120	216520	368600	334260	298980	486000	320990	139660	415110	356450	311200	353580	18635	284830	379730	295930	331880	420880	344480	251560	364530	18.2159	18.0034	18.5605	18.5131	17.7241	18.4917	18.3506	18.1897	18.8906	18.2922	17.0916	18.6631	18.4433	18.2475	18.4317	14.1857	18.1197	18.5346	18.1749	18.3403	18.683	18.3941	17.9405	18.4757	17.9095
P31946	392230	285540	265880	514850	259220	248400	458480	322070	334460	446240	159220	287610	516890	298020	236550	17421	301200	277550	483970	309970	283040	463210	299760	268780	18.5813	18.1233	18.0204	18.9738	17.9838	17.9223	18.8065	18.297	18.3515	18.7675	17.2807	18.1338	18.9795	18.185	17.8518	14.0885	18.2004	18.0824	18.8846	18.2418	18.1106	18.8213	18.1934	18.0361	18.2749
P22307	282360	312050	291080	340700	250960	282880	358390	353040	380520	309640	180270	330070	364140	364570	307220	15831	337050	327680	332530	392470	386230	351400	355390	336840	18.1072	18.2514	18.1511	18.3781	17.9371	18.1098	18.4512	18.4295	18.5376	18.2402	17.4598	18.3324	18.4741	18.4758	18.2289	13.9505	18.3626	18.3219	18.3431	18.5822	18.5591	18.4228	18.439	18.3617	17.8007
P49454	481410	372130	364050	601610	309560	347520	368690	313620	340780	382950	145760	283610	403200	299450	265750	27122	232450	244100	342980	280550	309440	411060	228080	227610	18.8769	18.5054	18.4738	19.1985	18.2399	18.4067	18.492	18.2587	18.3785	18.5468	17.1532	18.1135	18.6211	18.192	18.0197	14.7272	17.8266	17.8971	18.3878	18.0979	18.2393	18.649	17.7992	17.7962	18.5705
Q9H7D0	409100	219150	301930	521730	181690	286710	503330	247220	373130	452070	126110	327920	543220	253800	294360	21033	245110	335030	498480	254590	352120	494010	241960	326660	18.6421	17.7416	18.2039	18.9929	17.4711	18.1292	18.9411	17.9154	18.5093	18.7862	16.9443	18.323	19.0512	17.9533	18.1672	14.3604	17.9031	18.3539	18.9272	17.9578	18.4257	18.9142	17.8844	18.3174	18.3357
P36957	274850	236550	390460	331870	203120	371880	417230	258290	489560	346340	130000	430520	387070	266810	373790	15465	256830	424210	363570	271950	456420	376530	255260	418070	18.0683	17.8518	18.5748	18.3403	17.632	18.5045	18.6705	17.9786	18.9011	18.4018	16.9882	18.7157	18.5622	18.0255	18.5119	13.9167	17.9705	18.6944	18.4719	18.053	18.8	18.5224	17.9616	18.6734	17.7618
Q709C8	288340	287590	295870	347980	236180	278040	400580	331510	378290	326600	169870	329540	376690	361730	316010	15070	322710	329370	344030	399580	390260	375390	309470	319520	18.1374	18.1337	18.1746	18.4086	17.8495	18.0849	18.6117	18.3387	18.5291	18.3172	17.3741	18.3301	18.523	18.4646	18.2696	13.8794	18.2999	18.3293	18.3922	18.6081	18.5741	18.518	18.2394	18.2855	17.831
Q9HCC0	324340	275560	271350	398690	233190	259920	424200	319420	362270	374560	161280	309740	434270	334840	280260	19298	295840	299230	405040	333960	341740	425640	308720	308940	18.3071	18.072	18.0498	18.6049	17.8311	17.9877	18.6944	18.2851	18.4667	18.5148	17.2992	18.2407	18.7282	18.3531	18.0964	14.2362	18.1745	18.1909	18.6277	18.3493	18.3825	18.6993	18.2359	18.237	18.0007
P06756	317070	265380	272310	398760	212110	259440	414950	304710	368810	361750	158010	317590	439630	319060	290790	18757	307350	319420	408560	324860	354040	408000	333260	328470	18.2744	18.0177	18.0549	18.6052	17.6945	17.985	18.6626	18.2171	18.4925	18.4646	17.2697	18.2768	18.7459	18.2835	18.1496	14.1951	18.2295	18.2851	18.6402	18.3095	18.4336	18.6382	18.3463	18.3254	17.968
O00425	299230	253180	343810	364340	212910	332310	366210	288600	442310	329490	142660	388580	394350	285290	334390	17077	272960	379910	368180	299110	402790	360490	275250	397550	18.1909	17.9498	18.3913	18.4749	17.6999	18.3422	18.4823	18.1387	18.7547	18.3299	17.1222	18.5679	18.5891	18.1221	18.3512	14.0598	18.0583	18.5353	18.4901	18.1903	18.6197	18.4596	18.0704	18.6008	17.8845
P60660	260860	337340	388080	315780	278900	374980	263430	354080	473180	264570	174200	414730	300910	342400	349270	13275	312770	380010	259480	346610	404450	284590	318350	371210	17.9929	18.3638	18.566	18.2686	18.0894	18.5165	18.0071	18.4337	18.852	18.0133	17.4104	18.6618	18.199	18.3853	18.414	13.6964	18.2547	18.5357	17.9853	18.403	18.6256	18.1185	18.2803	18.5019	17.6865
Q8N3C0	332860	324240	302670	424270	270750	294390	346140	354670	368730	350240	183020	325790	398260	353540	278500	11867	319880	313880	357020	330740	313570	365550	321440	298240	18.3446	18.3067	18.2074	18.6946	18.0466	18.1674	18.401	18.4361	18.4922	18.418	17.4816	18.3136	18.6034	18.4315	18.0873	13.5347	18.2872	18.2599	18.4456	18.3353	18.2584	18.4797	18.2942	18.1861	18.0381
Q99459	398570	264360	316530	485000	218030	298410	401740	273510	381550	401910	133520	336180	464900	270750	282280	22123	254060	319480	421650	267010	314670	418680	258850	310670	18.6045	18.0121	18.272	18.8876	17.7342	18.1869	18.6159	18.0612	18.5415	18.6165	17.0267	18.3589	18.8266	18.0466	18.1068	14.4333	17.9548	18.2854	18.6857	18.0265	18.2635	18.6755	17.9818	18.245	18.298
P18858	284540	312590	302240	366220	260960	280570	341580	361040	388340	319410	179720	338660	352330	367130	311900	16802	307900	320520	316360	353510	359520	349920	307160	310530	18.1183	18.2539	18.2053	18.4824	17.9935	18.098	18.3819	18.4618	18.567	18.285	17.4554	18.3695	18.4266	18.4859	18.2507	14.0363	18.2321	18.2901	18.2712	18.4314	18.4557	18.4167	18.2286	18.2444	17.8118
Q5JRX3	309340	322290	290840	392380	262920	278210	339900	352570	360440	336320	176940	317550	376070	350040	281850	17071	325040	310580	350860	347480	322910	352050	337040	296230	18.2388	18.298	18.1499	18.5819	18.0043	18.0858	18.3748	18.4276	18.4594	18.3595	17.4329	18.2766	18.5206	18.4172	18.1046	14.0593	18.3103	18.2446	18.4205	18.4066	18.3008	18.4254	18.3626	18.1764	17.9324
Q13464	251570	320590	337780	299810	267800	328830	285790	366140	430850	275820	189090	386670	329900	350720	325220	10224	350770	382990	301320	360840	382360	287800	371010	391050	17.9406	18.2904	18.3657	18.1937	18.0308	18.327	18.1246	18.482	18.7168	18.0734	17.5287	18.5607	18.3317	18.42	18.3111	13.3197	18.4202	18.5469	18.2009	18.461	18.5446	18.1347	18.5011	18.577	17.6342
P08133	334950	290650	279130	409610	239780	273160	438780	325360	357020	381780	167380	313680	432580	327900	280180	13863	295010	311670	376990	329340	336430	426010	292470	293430	18.3536	18.1489	18.0906	18.6439	17.8714	18.0594	18.7431	18.3117	18.4456	18.5424	17.3528	18.2589	18.7226	18.3229	18.096	13.759	18.1704	18.2497	18.5242	18.3292	18.3599	18.7005	18.1579	18.1627	18.0471
P30084	235820	319870	325480	292000	268270	309740	293400	357450	413410	269940	185950	367410	312470	371840	318170	14590	357770	364470	287230	368040	391570	288590	358560	356410	17.8473	18.2871	18.3122	18.1556	18.0333	18.2407	18.1625	18.4474	18.6572	18.0423	17.5046	18.487	18.2534	18.5043	18.2794	13.8327	18.4487	18.4754	18.1318	18.4895	18.5789	18.1387	18.4519	18.4432	17.5409
Q15459	338450	250530	349470	433970	202610	330040	374170	273430	437820	368550	138240	386230	410020	264860	320620	16062	247960	358140	385340	258920	381350	382650	249870	337650	18.3686	17.9346	18.4148	18.7272	17.6283	18.3323	18.5133	18.0608	18.74	18.4915	17.0768	18.5591	18.6453	18.0149	18.2905	13.9714	17.9197	18.4502	18.5558	17.9821	18.5408	18.5457	17.9308	18.3652	18.0621
O75165	325040	281850	280640	396530	234140	266050	375270	321230	365680	364340	162220	317300	426540	318330	277380	15035	308670	317960	381660	317270	322960	393380	317150	309600	18.3103	18.1046	18.0984	18.5971	17.837	18.0213	18.5176	18.2932	18.4802	18.4749	17.3076	18.2755	18.7023	18.2802	18.0815	13.876	18.2357	18.2785	18.5419	18.2754	18.301	18.5856	18.2748	18.24	18.0038
P62750	361820	308770	244970	470360	254230	229140	405050	335800	294960	419880	175770	263010	465790	347390	211750	19732	345020	245870	436550	352930	245260	426850	311660	241970	18.4649	18.2362	17.9022	18.8434	17.9558	17.8059	18.6277	18.3572	18.1702	18.6796	17.4233	18.0048	18.8293	18.4062	17.692	14.2682	18.3963	17.9075	18.7358	18.429	17.904	18.7034	18.2496	17.8845	18.1585
Q9UHB9	294860	260060	336520	367010	220470	329520	324710	283260	422300	324250	147960	373630	371450	319990	324290	11720	313940	373130	353040	308680	455940	341980	272490	344850	18.1697	17.9885	18.3603	18.4855	17.7502	18.33	18.3088	18.1118	18.6879	18.3067	17.1748	18.5113	18.5028	18.2877	18.3069	13.5167	18.2601	18.5093	18.4295	18.2358	18.7985	18.3836	18.0558	18.3956	17.8632
P05091	292210	269530	240660	361300	218530	229750	436000	313040	332680	337370	152900	295570	418000	336470	273560	17354	313690	304220	419290	379010	364730	393950	350510	329480	18.1566	18.0401	17.8766	18.4628	17.7375	17.8097	18.734	18.256	18.3438	18.364	17.2222	18.1731	18.6731	18.3601	18.0615	14.083	18.259	18.2148	18.6776	18.5319	18.4765	18.5877	18.4191	18.3298	17.8502
Q86V81	325720	325040	297920	407240	295100	281090	376300	362240	357540	358840	171050	314150	404220	316060	251050	13511	291250	286190	371070	331450	306140	383260	291330	257050	18.3133	18.3103	18.1846	18.6355	18.1708	18.1007	18.5215	18.4666	18.4477	18.453	17.3841	18.2611	18.6248	18.2698	17.9376	13.7218	18.1519	18.1266	18.5013	18.3384	18.2238	18.548	18.1523	17.9717	18.0068
P62753	336180	254780	330670	445990	233640	303860	371650	283520	392820	366380	146310	337850	414320	301860	267020	18015	306070	317300	368000	310990	304770	380560	243400	294110	18.3589	17.9589	18.335	18.7667	17.8339	18.213	18.5036	18.1131	18.5835	18.483	17.1587	18.366	18.6604	18.2035	18.0266	14.1369	18.2235	18.2755	18.4893	18.2465	18.2174	18.5378	17.893	18.166	18.0524
P43686	360140	268640	332240	442890	229550	312360	380090	286020	402400	389160	143810	344690	416130	269160	285820	16734	248030	318020	378410	261120	324230	397540	242550	306060	18.4582	18.0353	18.3419	18.7566	17.8084	18.2529	18.536	18.1258	18.6183	18.57	17.1338	18.3949	18.6667	18.0381	18.1247	14.0305	17.9202	18.2788	18.5296	17.9944	18.3067	18.6007	17.8879	18.2235	18.1518
Q92973	327400	320710	351310	387890	255720	331790	295160	329060	420840	322430	165810	358960	340810	306910	294620	12638	285620	323000	309790	292670	364840	328960	287820	320150	18.3207	18.2909	18.4224	18.5653	17.9642	18.3399	18.1711	18.328	18.6829	18.2986	17.3392	18.4535	18.3786	18.2275	18.1685	13.6255	18.1237	18.3012	18.2409	18.1589	18.4769	18.3276	18.1348	18.2884	18.0143
Q5JTH9	378580	291270	254290	492260	243640	252490	409600	315460	316480	415600	158910	281500	461370	301860	231770	18989	291660	261980	435560	296860	264050	426840	289520	257780	18.5302	18.152	17.9561	18.9091	17.8944	17.9459	18.6439	18.2671	18.2718	18.6648	17.2779	18.1028	18.8156	18.2035	17.8223	14.2129	18.1539	17.9991	18.7325	18.1794	18.0105	18.7033	18.1433	17.9758	18.2238
O95602	413710	244750	314940	520100	209000	299180	433040	254960	378760	439060	127870	327410	465510	251670	281110	19486	222240	303580	415130	254030	332400	452120	209610	281610	18.6583	17.9009	18.2647	18.9884	17.6731	18.1907	18.7241	17.9599	18.5309	18.7441	16.9643	18.3207	18.8285	17.9412	18.1008	14.2502	17.7618	18.2117	18.6632	17.9546	18.3426	18.7863	17.6773	18.1033	18.3518
Q13616	328820	324780	254550	413300	257960	245550	378540	360240	322020	359910	183030	284600	402130	358370	242430	12586	332360	277470	379440	348480	286880	384810	338620	272290	18.3269	18.3091	17.9576	18.6568	17.9768	17.9057	18.5301	18.4586	18.2968	18.4573	17.4817	18.1186	18.6173	18.4511	17.8872	13.6195	18.3424	18.082	18.5335	18.4107	18.1301	18.5538	18.3693	18.0548	18.0205
Q9Y520	338730	298950	329110	445730	245830	317500	322830	298150	400350	343510	152090	350040	385500	288870	286410	13285	291150	319560	352050	290110	318210	355480	285580	298320	18.3698	18.1895	18.3282	18.7658	17.9073	18.2764	18.3004	18.1857	18.6109	18.39	17.2146	18.4172	18.5564	18.1401	18.1277	13.6975	18.1514	18.2857	18.4254	18.1462	18.2796	18.4394	18.1235	18.1865	18.0633
Q9NTK5	385800	251070	324990	483600	198270	312600	380840	267140	407210	410590	129830	353110	448820	249510	285890	15514	239000	332990	410330	248950	320580	403000	249490	327240	18.5575	17.9377	18.31	18.8835	17.5971	18.254	18.5388	18.0272	18.6354	18.6473	16.9863	18.4298	18.7758	17.9287	18.1251	13.9213	17.8667	18.3451	18.6464	17.9255	18.2903	18.6204	17.9286	18.32	18.2511
Q15019	338510	258070	281010	444030	214530	266180	417040	294850	364850	379470	149940	311680	434740	284540	275790	17814	256140	301810	403760	297230	333700	412380	270980	295030	18.3688	17.9774	18.1003	18.7603	17.7108	18.022	18.6698	18.1696	18.4769	18.5336	17.194	18.2497	18.7298	18.1183	18.0732	14.1207	17.9666	18.2033	18.6231	18.1812	18.3482	18.6536	18.0478	18.1705	18.0624
Q96A33	350910	254060	327430	424900	221210	303570	344450	269230	389190	362510	139880	339290	431480	250060	280240	19165	259160	345540	407060	254890	319520	359530	275820	345080	18.4207	17.9548	18.3208	18.6968	17.7551	18.2117	18.3939	18.0385	18.5701	18.4677	17.0938	18.3722	18.7189	17.9319	18.0963	14.2262	17.9835	18.3985	18.6349	17.9595	18.2855	18.4558	18.0734	18.3966	18.1143
P98175	297260	318500	312550	364060	269530	298240	311790	353810	392110	317610	175580	351080	373250	322540	291300	8659.6	315100	318520	338690	324720	337080	336970	335520	318620	18.1814	18.2809	18.2537	18.4738	18.0401	18.1861	18.2502	18.4326	18.5809	18.2769	17.4218	18.4214	18.5098	18.2991	18.1521	13.0801	18.2655	18.281	18.3696	18.3088	18.3627	18.3623	18.356	18.2815	17.8749
P32969	252700	270940	424890	289140	234090	401540	277830	291080	499720	279790	149080	443570	307630	272050	354650	15606	261960	431540	278960	263200	417750	278870	265420	412330	17.9471	18.0476	18.6967	18.1414	17.8367	18.6152	18.0838	18.1511	18.9308	18.094	17.1857	18.7588	18.2308	18.0535	18.436	13.9298	17.999	18.7191	18.0897	18.0058	18.6723	18.0892	18.0179	18.6534	17.6406
Q9P258	248300	286800	396390	313270	240800	379880	271110	317890	509340	271930	159910	429840	307830	301060	361220	9933.7	283760	423190	267370	297720	436050	276680	284970	392260	17.9217	18.1297	18.5966	18.257	17.8775	18.5352	18.0485	18.2782	18.9583	18.0529	17.2869	18.7134	18.2318	18.1997	18.4625	13.2781	18.1143	18.6909	18.0285	18.1836	18.7341	18.0779	18.1205	18.5815	17.6153
Q9NQR4	282250	336910	273440	362890	275660	258000	333130	372890	341440	319960	188780	298310	364010	357330	252300	15975	334560	281000	327790	360890	294580	333130	347670	277430	18.1066	18.362	18.0609	18.4692	18.0725	17.977	18.3457	18.5084	18.3813	18.2875	17.5263	18.1865	18.4736	18.4469	17.9448	13.9635	18.3519	18.1002	18.3224	18.4612	18.1683	18.3457	18.4074	18.0818	17.8002
Q02878	331020	308430	279070	420320	263420	264830	352770	340580	339540	371840	166690	301850	414830	323760	243340	14748	310970	279950	375520	314680	273510	382140	289070	262720	18.3366	18.2346	18.0903	18.6811	18.007	18.0147	18.4284	18.3776	18.3732	18.5043	17.3468	18.2035	18.6622	18.3046	17.8926	13.8482	18.2464	18.0948	18.5185	18.2635	18.0612	18.5437	18.1411	18.0032	18.0301
P30043	318870	255530	258020	397900	208350	240980	414550	294570	337510	371440	151930	291150	439750	299310	265010	18872	284980	298810	412860	319980	323250	406390	309420	289550	18.2826	17.9631	17.9771	18.602	17.6686	17.8786	18.6612	18.1683	18.3646	18.5028	17.213	18.1514	18.7463	18.1913	18.0157	14.204	18.1205	18.1889	18.6553	18.2876	18.3023	18.6325	18.2392	18.1435	17.9762
Q9BZE4	319660	314440	316440	399270	254780	311460	292360	327790	385350	335360	167540	342370	359570	302440	270390	14809	292790	315820	328330	279120	299450	325850	302320	310300	18.2862	18.2624	18.2716	18.607	17.9589	18.2487	18.1574	18.3224	18.5558	18.3554	17.3541	18.3852	18.4559	18.2063	18.0447	13.8542	18.1595	18.2687	18.3248	18.0905	18.192	18.3138	18.2057	18.2433	17.9797
O60313	267560	317940	317880	328080	263330	308990	280040	348870	403010	276060	178350	350590	322140	359200	296170	12110	318090	348220	284240	336290	340060	295440	336600	331150	18.0295	18.2784	18.2781	18.3237	18.0065	18.2372	18.0953	18.4123	18.6205	18.0746	17.4444	18.4194	18.2973	18.4544	18.1761	13.5639	18.2791	18.4096	18.1168	18.3593	18.3754	18.1725	18.3607	18.3371	17.7231
P11498	282560	300010	285930	341980	249430	275380	338670	336180	367100	312650	170620	318310	377440	338770	286790	12312	312280	314880	338900	342680	336530	338200	323310	312550	18.1082	18.1947	18.1253	18.3836	17.9283	18.0711	18.3695	18.3589	18.4858	18.2542	17.3804	18.2801	18.5259	18.3699	18.1296	13.5878	18.2525	18.2644	18.3705	18.3865	18.3604	18.3675	18.3026	18.2537	17.8018
O15144	314180	220980	301370	432440	183050	283290	379030	245870	395650	362590	133150	341640	406830	284890	296160	18555	286490	336130	391280	294320	335560	385900	266160	337570	18.2612	17.7536	18.2012	18.7221	17.4819	18.1119	18.532	17.9075	18.5939	18.468	17.0227	18.3821	18.6341	18.12	18.176	14.1795	18.1281	18.3587	18.5778	18.167	18.3562	18.5579	18.0219	18.3648	17.9548
P09429	296220	294140	257650	380440	277470	244600	365070	337190	329290	345610	166590	283600	394870	338720	225870	18855	344270	268450	357440	393700	284200	354230	315430	242000	18.1763	18.1661	17.9751	18.5373	18.082	17.9001	18.4778	18.3632	18.329	18.3988	17.3459	18.1135	18.591	18.3697	17.7851	14.2027	18.3932	18.0343	18.4473	18.5867	18.1165	18.4343	18.267	17.8846	17.8699
Q99873	376240	269440	240800	456360	216720	233230	411750	290070	312380	407430	153190	280250	448940	314030	243180	17377	295150	274070	431510	297310	277580	429770	299510	267980	18.5213	18.0396	17.8775	18.7998	17.7255	17.8314	18.6514	18.146	18.2529	18.6362	17.225	18.0964	18.7762	18.2605	17.8917	14.0849	18.1711	18.0642	18.719	18.1816	18.0825	18.7132	18.1922	18.0318	18.2149
Q9HB71	353410	282280	268800	425270	236270	257010	346420	320370	334880	386410	168170	301270	404190	300450	244630	20169	291420	275010	382190	282180	266650	374430	289520	270890	18.431	18.1068	18.0362	18.698	17.8501	17.9715	18.4022	18.2894	18.3533	18.5598	17.3596	18.2007	18.6247	18.1968	17.9002	14.2999	18.1527	18.0691	18.5439	18.1063	18.0246	18.5143	18.1433	18.0473	18.1245
O95202	276640	285440	317450	345080	241020	303330	319360	315720	393470	302600	159980	344420	359110	299060	287020	14438	285530	327660	344480	306730	330260	324120	314340	328440	18.0777	18.1228	18.2762	18.3966	17.8788	18.2105	18.2848	18.2683	18.5859	18.2071	17.2875	18.3938	18.4541	18.1901	18.1308	13.8176	18.1233	18.3218	18.3941	18.2266	18.3332	18.3062	18.262	18.3253	17.7712
O75410	242970	313530	333410	294180	259920	309170	264320	349330	429260	254920	166630	371420	314950	323790	318550	12865	319200	367730	276520	344190	365770	270970	324710	341660	17.8904	18.2582	18.3469	18.1663	17.9877	18.238	18.0119	18.4142	18.7115	17.9597	17.3463	18.5027	18.2648	18.3047	18.2812	13.6512	18.2841	18.4883	18.077	18.3928	18.4806	18.0478	18.3088	18.3822	17.584
O14776	359430	290890	269510	465560	246120	248160	376040	307280	318150	381960	155990	271830	425180	306360	238790	16140	290240	261690	383670	297240	272790	404820	297410	245980	18.4554	18.1501	18.04	18.8286	17.909	17.9209	18.5205	18.2292	18.2793	18.5431	17.2511	18.0523	18.6977	18.2249	17.8654	13.9784	18.1469	17.9975	18.5495	18.1813	18.0574	18.6269	18.1821	17.9082	18.1489
P11177	332850	250000	264660	409000	207410	259130	398500	285460	340980	359570	142210	300240	443320	285820	264630	13839	270290	301970	403680	307760	332530	400110	285660	301600	18.3445	17.9316	18.0138	18.6417	17.6621	17.9833	18.6042	18.1229	18.3793	18.4559	17.1177	18.1958	18.758	18.1247	18.0136	13.7565	18.0441	18.204	18.6229	18.2314	18.3431	18.61	18.1239	18.2023	18.0381
Q9NX63	290630	286830	277000	399910	266330	253520	349160	329320	329560	333350	164700	294780	394360	310210	240550	12227	312430	285190	382770	342090	302930	351510	320920	282760	18.1488	18.1298	18.0795	18.6093	18.0229	17.9517	18.4135	18.3291	18.3302	18.3467	17.3295	18.1693	18.5892	18.2429	17.876	13.5778	18.2532	18.1216	18.5461	18.384	18.2086	18.4232	18.2919	18.1092	17.8424
Q99615	318430	271590	427050	392190	223940	408380	275520	274760	493060	311280	140030	420260	323440	252950	329310	12907	234110	366960	281140	232150	359750	302230	235240	338030	18.2806	18.0511	18.704	18.5812	17.7728	18.6396	18.0718	18.0678	18.9114	18.2479	17.0954	18.6809	18.3031	17.9485	18.3291	13.6559	17.8368	18.4853	18.1009	17.8247	18.4566	18.2053	17.8438	18.3668	17.9742
P54886	275990	276160	306400	333440	224830	287030	325800	311330	400680	306490	152060	338730	360950	298940	300940	13225	284840	335330	329820	299630	349810	335430	292120	323740	18.0743	18.0751	18.2251	18.3471	17.7785	18.1308	18.3136	18.2481	18.6121	18.2255	17.2143	18.3698	18.4614	18.1895	18.1991	13.691	18.1198	18.3552	18.3313	18.1928	18.4162	18.3557	18.1562	18.3045	17.7678
P27824	222170	339980	276320	279300	283060	268420	281940	382450	359420	256130	202730	324730	320230	373040	250750	7416.3	409790	337800	325010	386480	304830	267730	448970	351730	17.7613	18.3751	18.076	18.0915	18.1107	18.0341	18.105	18.5449	18.4553	17.9665	17.6292	18.3089	18.2887	18.509	17.9359	12.8565	18.6445	18.3658	18.3101	18.56	18.2176	18.0304	18.7763	18.4241	17.4549
Q14978	367060	299190	327720	451810	243000	314520	313300	302390	374760	374160	150890	334660	395760	276380	258050	11811	261130	299950	354370	255420	275710	350980	266750	281630	18.4857	18.1907	18.3221	18.7854	17.8906	18.2628	18.2572	18.2061	18.5156	18.5133	17.2031	18.3523	18.5943	18.0763	17.9773	13.5278	17.9944	18.1944	18.4349	17.9625	18.0728	18.421	18.0251	18.1034	18.1792
O00116	315090	282270	258910	392180	232330	248430	363410	312860	333890	343460	162080	294580	397480	319510	252040	15440	294130	281990	355220	312410	300440	369770	298790	283990	18.2654	18.1067	17.9821	18.5812	17.8258	17.9225	18.4712	18.2552	18.349	18.3898	17.3063	18.1683	18.6005	18.2855	17.9433	13.9144	18.1661	18.1053	18.4384	18.2531	18.1967	18.4963	18.1888	18.1155	17.959
Q8TCS8	263910	269150	250670	324980	215960	240010	279880	291640	312610	285680	151590	283460	433260	289280	232550	15335	381680	353750	507080	280430	267250	300250	488620	433820	18.0097	18.0381	17.9354	18.31	17.7204	17.8727	18.0944	18.1538	18.254	18.124	17.2098	18.1128	18.7249	18.1421	17.8272	13.9045	18.542	18.4324	18.9519	18.0973	18.0278	18.1958	18.8984	18.7267	17.7032
P43034	293870	298050	274260	359200	238140	258800	299240	332320	352640	312760	167870	299790	343650	327660	260890	15185	326150	296190	318180	313160	302660	316380	341290	293020	18.1648	18.1852	18.0652	18.4544	17.8615	17.9815	18.1909	18.3422	18.4278	18.2547	17.357	18.1936	18.3906	18.3218	17.9931	13.8904	18.3152	18.1762	18.2795	18.2565	18.2073	18.2713	18.3806	18.1606	17.8584
Q29RF7	271570	264280	315350	342580	211170	295280	315110	301480	405730	303180	150770	351080	340430	290960	304750	15539	272240	331860	307480	296640	347910	322630	274260	328010	18.051	18.0117	18.2666	18.3861	17.688	18.1717	18.2655	18.2017	18.6302	18.2098	17.202	18.4214	18.377	18.1505	18.2173	13.9236	18.0545	18.3402	18.2301	18.1784	18.4084	18.2995	18.0652	18.3234	17.7445
P27694	351310	244240	276880	425280	201900	263130	387550	275310	353570	367790	139960	304310	401310	278010	265930	19736	250790	288670	370630	281470	313170	391950	246600	274180	18.4224	17.8979	18.0789	18.6981	17.6233	18.0054	18.564	18.0707	18.4316	18.4885	17.0947	18.2152	18.6144	18.0848	18.0207	14.2685	17.9361	18.1391	18.4996	18.1026	18.2566	18.5803	17.9118	18.0648	18.1159
Q16181	300200	253500	323960	367380	219380	286770	338590	281050	403330	320260	144060	343030	358150	297130	286570	14256	273730	314410	325600	305410	342140	343570	255920	296590	18.1956	17.9516	18.3055	18.4869	17.7431	18.1295	18.3692	18.1005	18.6216	18.2889	17.1363	18.388	18.4502	18.1807	18.1285	13.7993	18.0624	18.2623	18.3127	18.2204	18.3842	18.3902	17.9653	18.1781	17.8891
Q9NZB2	222790	307010	306600	277580	259510	293340	282230	355310	401720	255600	179820	348110	306490	345340	301820	8958.8	330540	354860	278160	353420	366110	272510	349770	348020	17.7653	18.2279	18.226	18.0825	17.9854	18.1622	18.1065	18.4387	18.6158	17.9635	17.4562	18.4092	18.2255	18.3977	18.2033	13.1291	18.3345	18.4369	18.0856	18.431	18.4819	18.0559	18.416	18.4088	17.4589
Q9H9B4	327640	291080	242170	395910	235470	230300	373370	316310	311790	357680	154910	262330	422440	321530	229120	18033	284560	260450	395450	304810	267500	384290	303320	268290	18.3218	18.1511	17.8857	18.5948	17.8452	17.8132	18.5102	18.271	18.2502	18.4483	17.2411	18.001	18.6884	18.2946	17.8057	14.1384	18.1184	17.9906	18.5931	18.2176	18.0292	18.5518	18.2105	18.0334	18.0153
Q15813	249860	332440	316160	307570	276800	295340	264340	365500	390170	267420	176720	337120	299940	340320	281210	11755	317660	312380	273610	342320	322520	284720	322690	299380	17.9308	18.3427	18.2703	18.2306	18.0785	18.172	18.012	18.4795	18.5737	18.0287	17.4311	18.3629	18.1943	18.3765	18.1013	13.521	18.2771	18.2529	18.0618	18.385	18.299	18.1192	18.2998	18.1916	17.6243
Q2TB90	331470	259610	259990	404030	224220	261400	377390	298410	326650	357470	144220	295580	430140	285700	247440	14634	270080	292750	406880	299880	310870	364860	272050	280340	18.3385	17.986	17.9881	18.6241	17.7746	17.9959	18.5257	18.1869	18.3174	18.4475	17.1379	18.1732	18.7144	18.1241	17.9167	13.837	18.043	18.1593	18.6342	18.194	18.246	18.477	18.0535	18.0968	18.0321
Q93009	274110	295340	298810	335670	245210	283350	291190	324320	365730	296350	164340	326940	337970	310740	271430	15505	295520	314670	301400	303270	310190	314560	299630	312040	18.0644	18.172	18.1889	18.3567	17.9037	18.1122	18.1516	18.3071	18.4804	18.1769	17.3263	18.3187	18.3665	18.2453	18.0502	13.9204	18.1729	18.2635	18.2013	18.2102	18.2428	18.263	18.1928	18.2514	17.758
P28340	302470	306850	285980	356500	253930	282780	310150	329350	354880	315590	166470	311330	337200	327550	272830	14091	282200	283950	307630	318550	309990	338230	273830	271450	18.2064	18.2272	18.1256	18.4435	17.9541	18.1093	18.2426	18.3293	18.437	18.2677	17.3449	18.2481	18.3632	18.3214	18.0576	13.7825	18.1064	18.1153	18.2308	18.2812	18.2419	18.3676	18.0629	18.0503	17.9
O75153	296690	301050	309940	378250	250620	291680	306700	322080	372930	313500	162140	320530	349940	302650	273210	13415	274790	293500	316570	286410	307130	328340	274060	283380	18.1786	18.1996	18.2416	18.529	17.9351	18.154	18.2265	18.2971	18.5085	18.2581	17.3069	18.2901	18.4167	18.2073	18.0597	13.7116	18.068	18.163	18.2722	18.1277	18.2285	18.3248	18.0641	18.1124	17.8722
Q99497	315800	241410	282770	410320	205690	268640	348500	275340	368510	341130	129880	318680	400300	276990	267510	20310	259330	301680	350330	291030	321080	357530	260380	288770	18.2687	17.8811	18.1093	18.6464	17.6501	18.0353	18.4108	18.0709	18.4913	18.38	16.9868	18.2817	18.6107	18.0795	18.0292	14.3099	17.9844	18.2027	18.4184	18.1508	18.2926	18.4477	17.9903	18.1396	17.9622
O43290	289400	319590	276430	376330	269140	265860	300470	342760	352960	302210	170690	304960	335800	327750	253880	15200	302760	266890	309060	344850	288310	321300	298580	254020	18.1427	18.2859	18.0766	18.5216	18.038	18.0203	18.1969	18.3868	18.4291	18.2052	17.381	18.2183	18.3572	18.3222	17.9538	13.8918	18.2078	18.0259	18.2375	18.3956	18.1373	18.2936	18.1878	17.9546	17.8363
Q92621	269630	321900	272520	335040	262250	265700	289740	348020	339000	281660	177380	298270	312670	360200	265820	14392	324710	290060	293280	344590	306900	297950	330470	278070	18.0406	18.2963	18.056	18.354	18.0006	18.0194	18.1444	18.4088	18.3709	18.1036	17.4365	18.1863	18.2543	18.4584	18.0201	13.813	18.3088	18.146	18.1619	18.3945	18.2274	18.1847	18.3342	18.0851	17.7342
Q9UJZ1	251950	271120	318030	326790	231370	299620	320520	309890	401850	299420	151560	349520	331610	283930	289600	13562	268620	334160	317890	288370	343290	321620	287580	321070	17.9428	18.0486	18.2788	18.318	17.8198	18.1928	18.2901	18.2414	18.6163	18.1918	17.2095	18.415	18.3391	18.1152	18.1437	13.7273	18.0352	18.3502	18.2782	18.1376	18.3891	18.295	18.1336	18.2925	17.6363
P43490	277060	257880	364610	335820	205030	342780	269030	261990	434810	277890	137940	377820	339020	248590	318150	12751	259000	399140	327480	240080	363910	281450	296100	418090	18.0798	17.9763	18.476	18.3573	17.6455	18.3869	18.0374	17.9992	18.73	18.0842	17.0737	18.5273	18.371	17.9234	18.2793	13.6383	17.9826	18.6065	18.321	17.8732	18.4732	18.1025	18.1757	18.6735	17.7734
P28331	400700	183660	301700	495360	155140	288210	449790	201940	382930	419450	102690	331800	490060	199670	291270	22078	191110	323930	458490	205520	332720	449600	197470	321890	18.6122	17.4867	18.2028	18.9181	17.2432	18.1368	18.7789	17.6236	18.5467	18.6781	16.6479	18.34	18.9026	17.6073	18.152	14.4303	17.544	18.3053	18.8065	17.6489	18.3439	18.7783	17.5913	18.2962	18.3057
Q15020	320350	272370	248640	397290	225310	236050	367830	313150	323100	345970	157010	285110	393720	295450	239970	15867	277250	267010	377040	299070	282040	367520	296650	275000	18.2893	18.0552	17.9237	18.5998	17.7816	17.8487	18.4887	18.2565	18.3016	18.4003	17.2605	18.1212	18.5868	18.1726	17.8725	13.9537	18.0808	18.0265	18.5244	18.1901	18.1055	18.4875	18.1784	18.0691	17.9828
O95373	318540	307870	251110	401300	250930	234380	319430	340340	315330	337210	168270	267170	351010	315830	234250	21215	290780	263160	325950	293400	266990	336320	304350	243370	18.2811	18.232	17.938	18.6143	17.9369	17.8385	18.2851	18.3766	18.2665	18.3633	17.3604	18.0274	18.4212	18.2688	17.8377	14.3728	18.1496	18.0056	18.3143	18.1625	18.0264	18.3595	18.2154	17.8928	17.9747
P07942	244010	297640	355210	288250	244450	342010	246820	301250	415320	252600	155160	369150	303860	283240	304760	9918.4	294510	376500	294570	286510	348480	245310	332240	399400	17.8966	18.1832	18.4383	18.137	17.8992	18.3837	17.9131	18.2006	18.6639	17.9465	17.2434	18.4938	18.213	18.1117	18.2173	13.2759	18.168	18.5223	18.1683	18.1282	18.4107	17.9042	18.3419	18.6075	17.5901
Q9C0C9	295840	283580	273140	365110	238250	262120	317170	315760	347280	318310	158910	301980	364360	307850	255410	13551	295930	296240	331610	296250	290420	334970	291000	286960	18.1745	18.1134	18.0593	18.478	17.8621	17.9999	18.2749	18.2685	18.4057	18.2801	17.2779	18.2041	18.475	18.2319	17.9625	13.7261	18.1749	18.1764	18.3391	18.1765	18.1478	18.3537	18.1507	18.1305	17.868
O76094	294690	289390	265640	366470	232520	255480	319500	306890	342230	331270	160660	304360	363180	302840	254590	13023	296390	294310	352950	298210	292920	330990	294800	290720	18.1688	18.1427	18.0191	18.4833	17.827	17.9629	18.2855	18.2274	18.3846	18.3376	17.2937	18.2154	18.4703	18.2082	17.9578	13.6688	18.1771	18.167	18.4291	18.186	18.1601	18.3364	18.1694	18.1493	17.8624
Q9NR09	292760	244510	312320	372110	198520	304170	325010	269660	391640	319320	134930	341820	368130	261260	293780	16003	248420	334410	322420	260520	332240	337180	251230	322030	18.1594	17.8995	18.2527	18.5054	17.5989	18.2145	18.3101	18.0408	18.5792	18.2846	17.0419	18.3829	18.4899	17.9951	18.1644	13.9661	17.9224	18.3513	18.2986	17.991	18.3419	18.3632	17.9386	18.2968	17.8529
P15170	370460	212720	305590	479820	168480	291530	387900	229780	386360	390490	111680	331180	450800	199520	276790	20825	198810	316540	411820	199360	348130	402380	227180	299480	18.499	17.6986	18.2212	18.8721	17.3622	18.1533	18.5653	17.8099	18.5596	18.5749	16.769	18.3373	18.7821	17.6062	18.0784	14.346	17.601	18.272	18.6517	17.605	18.4093	18.6182	17.7935	18.1921	18.1925
Q96I24	263270	311480	289070	317270	257170	280480	279530	335030	363820	282500	166150	317480	320130	318700	263520	12002	313620	308630	291440	323060	312350	293540	318850	294030	18.0062	18.2488	18.1411	18.2754	17.9724	18.0975	18.0926	18.3539	18.4729	18.1079	17.3421	18.2763	18.2883	18.2818	18.0076	13.551	18.2587	18.2355	18.1528	18.3014	18.2528	18.1632	18.2825	18.1656	17.6997
P16949	238030	280080	311640	298550	245270	293780	306140	319400	398160	279110	156270	347650	300960	314680	295690	11134	288370	332210	267750	342780	367510	303240	275650	302600	17.8608	18.0955	18.2495	18.1876	17.904	18.1644	18.2238	18.285	18.603	18.0905	17.2537	18.4073	18.1992	18.2635	18.1737	13.4427	18.1376	18.3417	18.0305	18.3869	18.4874	18.2101	18.0725	18.2071	17.5543
O60341	292810	273200	301800	344970	216920	280930	288880	292160	376610	296870	147100	323700	337530	286710	283730	21542	256190	309510	289050	278790	322420	311790	255140	296490	18.1596	18.0596	18.2032	18.3961	17.7268	18.0999	18.1401	18.1564	18.5227	18.1795	17.1664	18.3043	18.3647	18.1292	18.1142	14.3949	17.9669	18.2396	18.141	18.0888	18.2986	18.2502	17.9609	18.1776	17.8532
O75396	217510	276390	333950	273330	241650	312070	262560	307600	413380	241480	153160	366610	292500	300320	305370	12195	298300	366020	273380	323820	384760	258700	297270	371480	17.7307	18.0763	18.3493	18.0603	17.8826	18.2515	18.0023	18.2307	18.6571	17.8815	17.2247	18.4839	18.1581	18.1961	18.2202	13.574	18.1864	18.4816	18.0605	18.3048	18.5536	17.9809	18.1814	18.5029	17.4243
O95757	276380	285590	299920	341590	231650	278200	289550	311900	379250	307280	158770	325900	342950	288130	266540	18217	278740	295840	292930	279390	298310	301450	273400	281570	18.0763	18.1236	18.1942	18.3819	17.8216	18.0858	18.1435	18.2507	18.5328	18.2292	17.2766	18.3141	18.3876	18.1364	18.024	14.153	18.0886	18.1745	18.1602	18.0919	18.1865	18.2016	18.0607	18.1031	17.7699
P50579	305500	290530	280830	378440	250560	263430	319220	308530	339210	327260	147670	303580	376560	268430	243070	20654	263280	281990	323410	271250	273650	323760	264630	264850	18.2208	18.1483	18.0993	18.5297	17.9348	18.0071	18.2842	18.2351	18.3718	18.3201	17.172	18.2117	18.5225	18.0342	17.891	14.3341	18.0062	18.1053	18.303	18.0493	18.062	18.3046	18.0136	18.0148	17.9144
P61758	221870	346020	320480	279840	287400	306920	207790	374080	388440	263320	180030	338050	358140	332490	265240	8383.6	322550	312820	351860	331650	303510	231800	326280	295440	17.7594	18.4005	18.2899	18.0942	18.1327	18.2275	17.6648	18.513	18.5673	18.0065	17.4579	18.3669	18.4502	18.343	18.0169	13.0334	18.2992	18.255	18.4246	18.3393	18.2114	17.8225	18.3158	18.1725	17.4529
Q9Y266	319670	297720	320100	403940	237330	309410	260960	301900	379500	313530	156330	331780	345540	262220	263800	17144	255720	311530	304600	231640	278810	290840	269770	280280	18.2862	18.1836	18.2882	18.6238	17.8565	18.2392	17.9935	18.2037	18.5337	18.2582	17.2542	18.3399	18.3985	18.0004	18.0091	14.0654	17.9642	18.249	18.2166	17.8215	18.0889	18.1499	18.0414	18.0965	17.9798
Q15738	244920	269010	282470	298810	216530	266030	286590	297770	369380	271640	152510	326480	323560	307190	290050	11111	296480	338120	339630	309440	348010	298280	345910	373390	17.902	18.0373	18.1077	18.1889	17.7242	18.0212	18.1286	18.1838	18.4947	18.0513	17.2185	18.3166	18.3037	18.2288	18.1459	13.4397	18.1776	18.3672	18.3736	18.2393	18.4088	18.1863	18.4	18.5103	17.5955
Q32MZ4	293780	282730	295880	377240	237820	276390	326580	300260	357050	319200	152210	305970	371870	258370	243660	15169	267970	287700	344650	261680	272340	341740	299890	274730	18.1644	18.1091	18.1747	18.5251	17.8595	18.0763	18.3171	18.1959	18.4458	18.2841	17.2157	18.223	18.5044	17.9791	17.8945	13.8888	18.0317	18.1342	18.3948	17.9974	18.055	18.3825	18.1941	18.0677	17.8579
P17174	232710	265650	314700	283000	219350	294830	279250	308060	422110	260010	155600	361850	301360	303920	318710	12078	279420	349710	276380	305570	372090	283820	292880	348850	17.8282	18.0192	18.2636	18.1104	17.7429	18.1695	18.0912	18.2329	18.6873	17.9882	17.2475	18.465	18.2011	18.2133	18.2819	13.5601	18.0921	18.4158	18.0763	18.2211	18.5053	18.1146	18.16	18.4122	17.5217
Q96AG4	287030	317360	290630	355350	260490	272100	257180	323650	339110	294000	170070	306160	354190	297480	249820	9085.9	325000	300500	334140	297110	274660	285190	359420	308430	18.1308	18.2758	18.1488	18.4389	17.9909	18.0538	17.9724	18.3041	18.3714	18.1655	17.3758	18.2239	18.4342	18.1824	17.9305	13.1494	18.3101	18.197	18.3501	18.1806	18.0673	18.1216	18.4553	18.2346	17.8244
P24752	252860	232280	304190	329190	189220	280860	310230	261480	392350	281140	134700	346480	328420	274710	309470	17123	247600	343860	321710	284180	367040	306530	274730	355340	17.948	17.8255	18.2146	18.3286	17.5297	18.0995	18.243	17.9963	18.5818	18.1009	17.0394	18.4024	18.3252	18.0675	18.2394	14.0636	17.9177	18.3915	18.2954	18.1164	18.4856	18.2257	18.0677	18.4388	17.6415
Q9H4G0	271990	209910	287650	342010	175430	274500	361140	248550	382040	314810	121610	330440	385700	248990	309530	14189	239630	356600	365450	262710	381940	356260	269510	358000	18.0532	17.6794	18.134	18.3837	17.4205	18.0664	18.4622	17.9232	18.5434	18.2641	16.8919	18.334	18.5571	17.9257	18.2397	13.7925	17.8704	18.4439	18.4793	18.0031	18.543	18.4426	18.04	18.4496	17.7468
Q96TA1	327190	232780	264090	388330	192190	246100	378150	259660	344900	344450	130230	292230	416530	263250	261480	13913	245460	289780	386280	279490	308330	386660	270400	292050	18.3198	17.8286	18.0107	18.5669	17.5522	17.9089	18.5286	17.9863	18.3958	18.3939	16.9907	18.1567	18.6681	18.0061	17.9963	13.7641	17.9051	18.1446	18.5593	18.0924	18.2341	18.5607	18.0447	18.1559	18.0133
Q14498	348630	287100	254590	418350	228070	241780	352290	284390	299660	358480	144900	260980	403560	278480	215370	19218	272820	249800	366910	275850	255340	356750	265710	248100	18.4113	18.1312	17.9578	18.6744	17.7991	17.8833	18.4264	18.1175	18.193	18.4515	17.1447	17.9936	18.6224	18.0872	17.7165	14.2302	18.0576	17.9304	18.4851	18.0735	17.9621	18.4446	18.0195	17.9206	18.1049
P46100	274240	297310	239080	342660	253420	225230	330690	348150	313250	309890	172780	265600	348190	348830	231670	13906	323630	249050	324740	360460	264180	336120	291220	246520	18.0651	18.1816	17.8671	18.3864	17.9512	17.781	18.3351	18.4093	18.257	18.2414	17.3986	18.0189	18.4095	18.4122	17.8217	13.7634	18.304	17.9261	18.3089	18.4595	18.0112	18.3586	18.1517	17.9113	17.7586
Q9Y678	257450	256780	298020	318630	208490	283710	290950	295300	380850	282810	143980	333700	325560	292610	294600	13020	273860	332580	303090	283170	330860	296310	295990	326410	17.9739	17.9702	18.185	18.2815	17.6696	18.1141	18.1504	18.1718	18.5389	18.1095	17.1355	18.3482	18.3126	18.1586	18.1684	13.6684	18.0631	18.3433	18.2094	18.1113	18.3359	18.1767	18.1752	18.3163	17.6675
O60264	198530	334260	330320	246970	271690	324290	209400	367220	416820	214450	189110	370390	262630	345690	306590	4934.3	364150	375520	257170	346110	349620	215390	387630	397710	17.599	18.3506	18.3335	17.914	18.0516	18.3069	17.6759	18.4863	18.6691	17.7103	17.5289	18.4987	18.0027	18.3991	18.226	12.2686	18.4742	18.5185	17.9724	18.4009	18.4154	17.7166	18.5643	18.6014	17.2926
P43304	238010	320890	250120	303020	268190	236050	291770	364890	318350	263240	180730	270120	307890	356370	241660	11124	349350	287540	288110	358700	299190	287930	360320	276830	17.8607	18.2917	17.9323	18.2091	18.0329	17.8487	18.1545	18.4771	18.2803	18.006	17.4635	18.0432	18.2321	18.443	17.8826	13.4414	18.4143	18.1334	18.1363	18.4524	18.1907	18.1354	18.4589	18.0786	17.5542
Q05193	325140	189430	284430	406840	161440	265680	412130	218380	374860	365570	112180	319310	431510	233120	289050	16010	219430	311830	385380	249770	347640	414010	217950	298930	18.3107	17.5313	18.1177	18.6341	17.3006	18.0193	18.6527	17.7365	18.516	18.4798	16.7755	18.2846	18.719	17.8307	18.141	13.9667	17.7434	18.2504	18.5559	17.9302	18.4072	18.6593	17.7336	18.1894	18.0043
Q96HC4	256740	274320	322910	346110	225420	293070	279790	291910	395190	264980	148280	333480	309030	293220	279520	11221	274840	312100	294130	298070	328020	282400	286760	307680	17.9699	18.0655	18.3008	18.4009	17.7823	18.1609	18.094	18.1552	18.5922	18.0155	17.178	18.3472	18.2374	18.1616	18.0926	13.4539	18.0682	18.2516	18.1661	18.1853	18.3234	18.1074	18.1295	18.2311	17.6635
P50995	260500	265770	297000	318990	220260	282570	303070	290630	370520	295720	146720	331250	330110	282880	277730	12837	262590	307960	304180	296210	327670	308770	268660	301030	17.9909	18.0198	18.1801	18.2832	17.7488	18.1082	18.2093	18.1488	18.4992	18.1739	17.1627	18.3376	18.3326	18.1098	18.0833	13.648	18.0025	18.2324	18.2146	18.1763	18.3219	18.2362	18.0354	18.1995	17.6845
P49790	361220	272240	238360	463600	231440	222240	353010	292360	284850	372830	150530	253410	434000	291540	204460	12375	307390	233380	398760	306400	228860	375010	286660	234700	18.4625	18.0545	17.8628	18.8225	17.8203	17.7618	18.4293	18.1574	18.1198	18.5082	17.1997	17.9511	18.7273	18.1533	17.6415	13.5951	18.2297	17.8323	18.6052	18.2251	17.8041	18.5166	18.129	17.8405	18.1561
P61011	462850	196840	230430	594120	158940	219930	469700	218970	296200	493220	114510	258300	569580	202670	209330	23325	203620	249870	524020	200420	239770	504080	214740	245070	18.8202	17.5867	17.814	19.1804	17.2781	17.7467	18.8414	17.7404	18.1762	18.9119	16.8051	17.9787	19.1195	17.6288	17.6754	14.5096	17.6355	17.9308	18.9993	17.6127	17.8713	18.9433	17.7122	17.9028	18.5137
O60664	321570	297970	242270	440400	239620	233720	329100	308260	298910	339200	161390	265310	397710	287030	213280	11129	289490	252960	360890	290030	244630	351020	316140	243880	18.2948	18.1848	17.8863	18.7485	17.8704	17.8344	18.3282	18.2338	18.1894	18.3718	17.3002	18.0173	18.6014	18.1308	17.7024	13.442	18.1432	17.9485	18.4612	18.1458	17.9002	18.4212	18.2702	17.8958	17.9883
P62829	355370	299260	212180	425470	259140	210650	374450	321650	248500	390990	159920	227080	408920	317040	190810	18005	300000	219420	378390	293760	215780	386740	270720	196290	18.439	18.191	17.6949	18.6987	17.9834	17.6845	18.5144	18.2951	17.9229	18.5768	17.287	17.7928	18.6415	18.2743	17.5418	14.1361	18.1946	17.7433	18.5295	18.1643	17.7192	18.561	18.0464	17.5826	18.1325
O75694	294410	275990	247020	364330	230920	233940	330110	307440	310910	309880	148630	266050	352490	311370	237530	17232	280850	259700	324400	311190	268110	336390	273700	255990	18.1675	18.0743	17.9143	18.4749	17.817	17.8358	18.3326	18.2299	18.2461	18.2414	17.1814	18.0213	18.4272	18.2483	17.8578	14.0728	18.0994	17.9865	18.3074	18.2474	18.0325	18.3598	18.0622	17.9657	17.861
Q96RP9	303120	298270	247640	369850	246450	236570	310520	327840	310310	311490	164610	269250	346260	301340	226020	14584	291930	255660	313400	296740	264940	323460	298640	244520	18.2095	18.1863	17.9179	18.4966	17.9109	17.8519	18.2443	18.3226	18.2434	18.2488	17.3287	18.0386	18.4015	18.201	17.7861	13.8321	18.1553	17.9639	18.2576	18.1788	18.0153	18.3032	18.188	17.8996	17.9031
P45880	272500	257940	240630	347640	214810	244820	348460	297670	319460	314430	149920	290540	364610	300590	259840	7759.5	290510	301950	372050	305720	312630	325410	309330	322540	18.0559	17.9767	17.8765	18.4072	17.7127	17.9014	18.4106	18.1834	18.2853	18.2624	17.1938	18.1484	18.476	18.1974	17.9873	12.9217	18.1482	18.204	18.5051	18.2219	18.2541	18.3119	18.2388	18.2991	17.7495
Q92734	254340	301940	258870	308550	247450	245200	272400	328160	312630	266790	162150	278790	322350	319580	242630	15087	307480	282740	301960	330170	279850	283780	333180	281610	17.9564	18.2039	17.9819	18.2351	17.9168	17.9036	18.0554	18.324	18.2541	18.0253	17.307	18.0888	18.2983	18.2858	17.8884	13.881	18.2301	18.1091	18.204	18.3328	18.0943	18.1144	18.3459	18.1033	17.65
O75390	264170	256340	281100	323410	209490	271650	295900	285760	353020	291490	146550	315700	330860	289400	275480	11663	289250	314260	307950	282210	323320	305280	278390	320490	18.0111	17.9677	18.1007	18.303	17.6765	18.0514	18.1748	18.1244	18.4294	18.1531	17.161	18.2682	18.3359	18.1427	18.0716	13.5097	18.142	18.2616	18.2323	18.1064	18.3026	18.2198	18.0867	18.2899	17.7047
P48147	308520	237690	268700	380630	195150	252600	348520	263930	330930	330500	130980	286300	378480	271730	242090	16033	252620	276700	349770	287200	286800	362990	262950	272480	18.235	17.8587	18.0356	18.538	17.5742	17.9465	18.4109	18.0098	18.3362	18.3343	16.999	18.1272	18.5299	18.0518	17.8852	13.9688	17.9466	18.078	18.416	18.1317	18.1297	18.4696	18.0044	18.0558	17.9286
P09669	181440	399550	300480	226220	345640	280170	200310	434500	361980	193570	211730	310130	214810	411950	263180	8939.3	393930	291430	203010	435360	316140	195310	397320	292800	17.4691	18.608	18.1969	17.7874	18.3989	18.0959	17.6119	18.729	18.4656	17.5625	17.6919	18.2425	17.7127	18.6521	18.0057	13.1259	18.5876	18.1528	17.6312	18.7318	18.2702	17.5754	18.5999	18.1596	17.1627
P46781	297930	277190	283890	360810	222780	276240	299100	301800	346030	312650	156500	309330	339860	288540	254370	10591	271780	293240	310030	267040	285060	318180	264160	270700	18.1846	18.0805	18.115	18.4609	17.7653	18.0756	18.1903	18.2032	18.4005	18.2542	17.2558	18.2388	18.3746	18.1384	17.9566	13.3706	18.0521	18.1617	18.242	18.0267	18.1209	18.2795	18.0111	18.0463	17.8782
P60228	242010	287790	307600	294370	239380	302240	234200	303880	388870	255570	157720	357580	270560	311480	286530	12326	291210	323210	246470	300490	327300	259790	272450	314290	17.8847	18.1347	18.2307	18.1673	17.8689	18.2053	17.8374	18.2131	18.5689	17.9634	17.267	18.4479	18.0456	18.2488	18.1283	13.5894	18.1517	18.3021	17.9111	18.197	18.3203	17.987	18.0556	18.2617	17.5783
P55327	313650	272450	242300	390250	220900	222230	332250	294120	304630	336560	147570	262620	408130	269120	208310	15466	278700	246920	378180	272930	243530	340410	318320	265910	18.2588	18.0556	17.8864	18.574	17.753	17.7617	18.3419	18.166	18.2167	18.3605	17.171	18.0026	18.6387	18.0379	17.6684	13.9168	18.0884	17.9137	18.5287	18.0582	17.8937	18.3769	18.2801	18.0206	17.9524
Q99961	259710	311710	298920	321710	269560	270860	254870	340770	360890	275830	167590	313190	306260	310910	244440	9260	310000	284560	278490	312100	272070	272730	304130	274710	17.9865	18.2498	18.1894	18.2954	18.0402	18.0472	17.9594	18.3784	18.4612	18.0734	17.3546	18.2567	18.2244	18.2461	17.8991	13.1768	18.2419	18.1184	18.0873	18.2516	18.0536	18.0571	18.2143	18.0675	17.6801
P23381	327210	214040	256410	395340	176580	250210	334340	229360	322080	358540	126480	288970	436320	229120	242720	15864	240350	313670	456250	203120	273430	361960	281960	344210	18.3199	17.7075	17.9681	18.5927	17.43	17.9328	18.351	17.8073	18.2971	18.4518	16.9485	18.1406	18.735	17.8057	17.8889	13.9535	17.8748	18.2589	18.7995	17.632	18.0608	18.4655	18.1051	18.3929	18.0134
P25789	213130	288940	355810	253380	246370	342390	198360	324720	458350	220970	162010	401860	235880	296300	347740	8458.8	288560	379730	227730	291310	388550	212020	284960	373330	17.7014	18.1404	18.4407	17.9509	17.9105	18.3853	17.5978	18.3088	18.8061	17.7535	17.3057	18.6163	17.8477	18.1767	18.4076	13.0462	18.1385	18.5346	17.797	18.1522	18.5677	17.6938	18.1204	18.5101	17.3949
Q9BVJ6	265480	253030	345470	337920	214140	332590	313560	264410	410980	287220	134700	353340	309630	243060	297050	13141	230130	329140	275500	239390	334010	299540	223470	301200	18.0182	17.9489	18.3982	18.3663	17.7082	18.3434	18.2584	18.0124	18.6487	18.1318	17.0394	18.4307	18.2402	17.891	18.1803	13.6818	17.8121	18.3283	18.0717	17.869	18.3495	18.1924	17.7697	18.2004	17.7118
P56192	276550	238030	322790	352760	195030	316090	267770	254390	399630	291270	126510	360550	327630	245460	295800	14764	240120	332860	302440	237110	333850	294590	239710	323940	18.0772	17.8608	18.3002	18.4283	17.5733	18.27	18.0306	17.9567	18.6083	18.152	16.9489	18.4598	18.3217	17.9051	18.1743	13.8498	17.8734	18.3446	18.2063	17.8552	18.3488	18.1683	17.8709	18.3054	17.7707
P84090	250430	258940	301300	317810	217450	287360	277000	285320	380790	273100	140970	330280	314400	272450	283040	12093	253750	318170	289550	283790	334810	287340	272300	315450	17.934	17.9823	18.2008	18.2778	17.7303	18.1325	18.0795	18.1222	18.5386	18.0591	17.105	18.3333	18.2622	18.0556	18.1106	13.5619	17.953	18.2794	18.1435	18.1145	18.353	18.1324	18.0548	18.2671	17.6276
P26599	217200	259020	324100	275590	209920	310010	251940	290830	416950	238900	147490	356700	265450	286160	304060	14315	267100	332170	248550	289320	361710	254420	286050	330810	17.7287	17.9827	18.3061	18.0722	17.6795	18.242	17.9427	18.1498	18.6695	17.866	17.1703	18.4444	18.0181	18.1265	18.214	13.8052	18.027	18.3416	17.9232	18.1423	18.4645	17.9569	18.1259	18.3356	17.4222
Q9UHX1	248450	277770	334140	310890	227950	318310	246060	286660	408500	262370	149520	356460	283980	275320	302050	10171	257250	328050	258340	259960	350010	265520	264490	317730	17.9226	18.0835	18.3501	18.246	17.7984	18.2801	17.9087	18.129	18.64	18.0012	17.19	18.4434	18.1154	18.0707	18.2044	13.3122	17.9728	18.3236	17.9789	17.9879	18.417	18.0185	18.0129	18.2774	17.6162
Q08378	255490	275930	291040	314630	214910	268040	259930	280550	354060	257730	147150	314070	316530	279730	267540	16103	270810	310560	289000	278540	303720	277980	297940	299280	17.9629	18.0739	18.1509	18.2633	17.7134	18.0321	17.9878	18.0979	18.4336	17.9755	17.1669	18.2607	18.272	18.0937	18.0294	13.975	18.0469	18.2445	18.1407	18.0875	18.2124	18.0846	18.1847	18.1911	17.6565
P61026	290480	325820	210190	348290	252840	198660	322590	359470	263600	323860	186630	236220	372870	359810	198430	9828.2	348680	234520	334070	335920	222980	326080	356460	232930	18.1481	18.3137	17.6813	18.4099	17.9479	17.5999	18.2993	18.4555	18.008	18.305	17.5098	17.8498	18.5083	18.4569	17.5983	13.2627	18.4115	17.8394	18.3498	18.3578	17.7666	18.3149	18.4434	17.8295	17.8416
Q9NW13	313550	281970	239140	397500	238030	232980	312120	303960	290890	327270	154530	256150	369790	295160	212200	15432	284590	242410	342200	288930	236060	328460	284150	239670	18.2583	18.1052	17.8675	18.6006	17.8608	17.8298	18.2517	18.2135	18.1501	18.3201	17.2375	17.9666	18.4963	18.1711	17.6951	13.9136	18.1185	17.8871	18.3845	18.1404	17.8488	18.3254	18.1163	17.8707	17.9519
Q08752	359500	213690	278590	448490	180400	265790	362530	238420	336280	387010	120810	303020	423630	216930	245610	16558	215210	273470	368900	236740	265680	386060	221230	259050	18.4556	17.7052	18.0878	18.7747	17.4608	18.0199	18.4677	17.8631	18.3593	18.562	16.8824	18.2091	18.6924	17.7269	17.906	14.0152	17.7154	18.061	18.4929	17.8529	18.0193	18.5585	17.7552	17.9829	18.1492
P47756	236910	256770	320860	309160	217980	306240	277070	287100	423610	251140	145690	353220	303650	272200	295480	10181	258930	331340	256890	273850	356270	271190	261940	318260	17.854	17.9701	18.2916	18.238	17.7338	18.2243	18.0799	18.1312	18.6924	17.9381	17.1525	18.4302	18.212	18.0543	18.1727	13.3136	17.9822	18.338	17.9708	18.063	18.4426	18.0489	17.9989	18.2798	17.5475
Q9BXP5	313760	270240	241010	390850	229260	232900	365400	294340	307600	344040	141140	263020	401900	259980	220360	11888	262700	256090	364800	272910	263750	361700	277720	242080	18.2593	18.0439	17.8787	18.5763	17.8066	17.8294	18.4791	18.1671	18.2307	18.3922	17.1068	18.0048	18.6165	17.988	17.7495	13.5372	18.0031	17.9663	18.4767	18.0581	18.0088	18.4644	18.0833	17.8851	17.9529
P0DP25	273380	305030	243840	372760	236030	228520	276880	313770	298560	282710	169710	259610	359910	290190	234080	16700	278200	257920	299280	304840	250020	307030	332750	233830	18.0605	18.2186	17.8956	18.5079	17.8486	17.802	18.0789	18.2593	18.1877	18.109	17.3727	17.986	18.4573	18.1466	17.8366	14.0276	18.0858	17.9766	18.1911	18.2177	17.9317	18.228	18.3441	17.8351	17.7541
O15305	261180	306390	281740	332520	256980	269270	253010	314780	335700	268640	159530	290480	303430	298140	241320	11141	304480	286570	279790	302590	276690	267240	325450	278730	17.9947	18.225	18.104	18.3431	17.9713	18.0387	17.9488	18.264	18.3568	18.0353	17.2835	18.1481	18.211	18.1856	17.8806	13.4436	18.216	18.1285	18.094	18.207	18.0779	18.0278	18.3121	18.0885	17.6882
P22570	271590	212070	259910	335990	181100	242260	383900	254060	361760	330560	126130	304290	385670	257040	276690	12666	236140	303780	348220	270690	336900	381170	236280	292490	18.0511	17.6942	17.9877	18.3581	17.4664	17.8862	18.5504	17.9548	18.4647	18.3346	16.9446	18.2151	18.557	17.9716	18.0779	13.6287	17.8493	18.2127	18.4096	18.0463	18.362	18.5401	17.8501	18.158	17.7446
P46783	276600	290270	292090	358260	251300	248180	287930	309600	340700	301760	157840	286940	325420	289400	222990	13333	274960	263620	304730	282440	251680	306740	284590	245550	18.0774	18.147	18.1561	18.4506	17.9391	17.921	18.1354	18.24	18.3781	18.203	17.2681	18.1304	18.3119	18.1427	17.7666	13.7027	18.0689	18.0081	18.2172	18.1076	17.9412	18.2267	18.1185	17.9057	17.771
P51812	233120	273270	239420	288060	223180	230100	313280	307420	318380	272330	166610	276210	317560	341290	246230	11150	327230	277210	295040	350580	306190	309300	330660	267330	17.8307	18.06	17.8692	18.136	17.7678	17.8119	18.2571	18.2299	18.2804	18.055	17.3461	18.0754	18.2767	18.3806	17.9096	13.4448	18.3199	18.0806	18.1706	18.4194	18.2241	18.2386	18.335	18.0283	17.5243
P26196	261960	298350	241240	334290	253150	234020	294240	334590	304850	287280	163530	267750	337600	306470	232110	15588	285050	253980	293230	307990	265330	299690	294370	244570	17.999	18.1866	17.8801	18.3507	17.9496	17.8363	18.1666	18.352	18.2177	18.1321	17.3192	18.0305	18.365	18.2254	17.8244	13.9281	18.1209	17.9544	18.1617	18.2325	18.0174	18.1931	18.1673	17.8999	17.6925
P29692	272280	285240	329860	341940	234370	311040	253080	295760	391930	274160	150660	341790	307210	263340	272800	9014.5	256610	309170	274100	257230	298780	279010	269390	294850	18.0547	18.1218	18.3315	18.3834	17.8384	18.2467	17.9492	18.1741	18.5802	18.0647	17.2009	18.3828	18.2289	18.0066	18.0575	13.138	17.9692	18.238	18.0643	17.9727	18.1887	18.09	18.0393	18.1696	17.7483
Q12768	289530	262670	212270	357930	214810	201240	341510	299830	282060	329410	148360	245330	409580	300840	211060	18238	289120	237180	380340	300700	250040	354360	284350	234680	18.1434	18.0029	17.6955	18.4493	17.7127	17.6186	18.3816	18.1938	18.1056	18.3295	17.1787	17.9044	18.6438	18.1986	17.6873	14.1547	18.1413	17.8556	18.5369	18.198	17.9318	18.4349	18.1173	17.8403	17.8369
P49773	253530	296080	240800	315920	261020	231650	311280	343910	302390	285160	164330	270350	333650	344270	221890	9559.3	315060	257140	303720	358170	271340	310220	298430	238600	17.9518	18.1756	17.8775	18.2692	17.9938	17.8216	18.2479	18.3917	18.2061	18.1214	17.3262	18.0445	18.348	18.3932	17.7595	13.2227	18.2653	17.9722	18.2124	18.4503	18.0497	18.2429	18.187	17.8642	17.6454
O75717	287120	289810	305570	357890	235020	292480	275520	308470	367080	291940	151030	311950	314150	288060	254280	11797	254660	271790	264220	278560	280320	298330	238100	242390	18.1313	18.1447	18.2211	18.4492	17.8424	18.158	18.0718	18.2348	18.4857	18.1553	17.2045	18.251	18.2611	18.136	17.9561	13.5261	17.9582	18.0521	18.0114	18.0876	18.0967	18.1865	17.8612	17.887	17.8249
P48444	232280	261630	290590	294600	215650	278170	273690	290930	375130	258590	149850	331160	308470	288110	277500	9253.1	288620	328140	287520	289020	318790	270160	291680	329960	17.8255	17.9972	18.1486	18.1684	17.7183	18.0856	18.0622	18.1503	18.517	17.9803	17.1932	18.3372	18.2348	18.1363	18.0821	13.1757	18.1388	18.324	18.1333	18.1408	18.2822	18.0435	18.154	18.3319	17.5191
A6NHR9	299790	242060	252800	364990	201690	239430	326540	268440	314070	326290	133950	274130	372370	258840	230060	20524	247700	263940	348730	250400	266740	344080	254790	265420	18.1936	17.885	17.9476	18.4775	17.6218	17.8692	18.3169	18.0342	18.2607	18.3158	17.0313	18.0645	18.5064	17.9817	17.8117	14.325	17.9182	18.0099	18.4118	17.9339	18.0251	18.3924	17.9589	18.0179	17.8872
P55010	306040	258080	295840	368670	215390	280530	283030	263720	348540	315720	135570	309270	353280	243740	250700	13972	243250	285270	312390	240650	275470	310270	238590	282770	18.2234	17.9775	18.1745	18.492	17.7166	18.0978	18.1106	18.0086	18.411	18.2683	17.0487	18.2385	18.4305	17.895	17.9356	13.7703	17.8921	18.122	18.253	17.8766	18.0715	18.2432	17.8642	18.1093	17.9169
Q96C19	237960	324350	359070	287960	268120	346030	192390	327680	428220	225920	163270	360640	232760	279150	289910	12671	263810	321530	205250	257330	314770	221970	264030	309740	17.8604	18.3072	18.4539	18.1355	18.0325	18.4005	17.5537	18.3219	18.708	17.7855	17.3169	18.4602	17.8285	18.0907	18.1452	13.6292	18.0091	18.2946	17.647	17.9733	18.2639	17.76	18.0103	18.2407	17.5539
P78417	300720	204940	301250	374940	158150	279210	339110	231050	402460	329880	118590	345610	367350	239950	308600	7930.9	214440	325190	347720	235140	361190	353540	230790	328540	18.1981	17.6448	18.2006	18.5163	17.2709	18.091	18.3714	17.8178	18.6185	18.3316	16.8556	18.3988	18.4868	17.8724	18.2354	12.9533	17.7102	18.3109	18.4076	17.8432	18.4624	18.4315	17.8162	18.3257	17.8916
P30044	319430	213740	220890	395330	176050	213980	391840	241960	292770	356090	123350	251740	437140	252480	226020	18062	242230	252520	407780	264130	270160	393470	262350	268190	18.2851	17.7055	17.753	18.5927	17.4256	17.7071	18.5799	17.8844	18.1594	18.4419	16.9124	17.9416	18.7377	17.9458	17.7861	14.1407	17.886	17.946	18.6374	18.0109	18.0435	18.5859	18.0011	18.0329	17.9787
Q06210	268000	238440	258650	334160	189950	244060	302340	265310	334090	299040	139860	293840	369900	266530	258560	11947	269040	310550	347990	255340	299820	306550	284760	305950	18.0319	17.8633	17.9806	18.3502	17.5353	17.8969	18.2058	18.0173	18.3499	18.19	17.0936	18.1647	18.4968	18.0239	17.9801	13.5444	18.0375	18.2445	18.4087	17.9621	18.1937	18.2258	18.1194	18.2229	17.7254
O95433	292430	247940	247340	367570	208040	236720	316470	275400	316830	324480	137790	276950	361490	258140	236070	14478	263380	279400	348610	247840	268560	331850	274780	274010	18.1577	17.9196	17.9161	18.4877	17.6665	17.8528	18.2717	18.0712	18.2733	18.3078	17.0721	18.0793	18.4636	17.9778	17.8489	13.8216	18.0068	18.092	18.4113	17.919	18.0349	18.3402	18.0679	18.0639	17.8513
Q9UNM6	347230	194820	270310	432040	156660	258280	374370	219000	340590	373710	110430	299120	411090	208350	257680	20870	194210	289640	383980	206040	302890	388220	201690	281280	18.4055	17.5718	18.0443	18.7208	17.2573	17.9786	18.5141	17.7406	18.3777	18.5116	16.7528	18.1904	18.6491	17.6686	17.9752	14.3491	17.5673	18.1439	18.5507	17.6526	18.2084	18.5665	17.6218	18.1016	18.0991
Q9NY33	286300	240070	262530	351910	196720	247570	319010	266220	341430	311310	133140	295430	342680	270160	259270	13797	245990	277640	308150	273990	309940	333930	250260	272280	18.1272	17.8731	18.0021	18.4248	17.5858	17.9175	18.2832	18.0223	18.3812	18.248	17.0226	18.1725	18.3865	18.0435	17.9841	13.7521	17.9082	18.0829	18.2333	18.0638	18.2416	18.3492	17.9331	18.0547	17.8207
Q9Y4L1	213220	232570	322490	261000	190540	299340	220320	243990	397570	228860	130590	357090	343050	243290	284900	6557.7	307680	431090	358970	248620	330650	227510	376760	483440	17.702	17.8273	18.2989	17.9937	17.5397	18.1914	17.7492	17.8965	18.6008	17.8041	16.9947	18.4459	18.3881	17.8923	18.1201	12.679	18.2311	18.7176	18.4535	17.9236	18.3349	17.7956	18.5233	18.883	17.3955
P53041	311290	210820	295880	385380	168600	281690	341520	224460	363510	338770	113460	321660	390220	213040	261910	13749	210450	314250	354050	210090	316120	349320	217740	313270	18.2479	17.6857	18.1747	18.5559	17.3632	18.1037	18.3816	17.7761	18.4716	18.3699	16.7918	18.2952	18.5739	17.7008	17.9987	13.747	17.6831	18.2616	18.4336	17.6806	18.2701	18.4142	17.7322	18.257	17.9415
P55196	242310	277990	264120	296860	229320	244430	287000	305700	338130	260640	153560	283470	306720	296590	247010	11997	287790	280590	281860	308290	300360	286600	299510	278420	17.8865	18.0847	18.0108	18.1794	17.807	17.8991	18.1307	18.2218	18.3672	17.9917	17.2284	18.1128	18.2266	18.1781	17.9142	13.5504	18.1347	18.0981	18.1046	18.2339	18.1963	18.1287	18.1922	18.0869	17.5801
O00151	279360	198750	302460	364950	162170	285270	319480	215550	369460	294920	108560	328350	374550	207440	279040	15862	206530	343660	358180	216670	344960	311350	231740	343800	18.0918	17.6006	18.2064	18.4773	17.3071	18.122	18.2854	17.7177	18.4951	18.17	16.7281	18.3249	18.5148	17.6623	18.0901	13.9533	17.656	18.3906	18.4503	17.7251	18.3961	18.2482	17.8221	18.3912	17.7853
P07951	357010	199090	364900	510170	160900	332970	323800	196630	419150	370100	100400	354130	399740	170270	258210	18655	163210	284790	367310	165610	284440	350260	184180	267100	18.4456	17.6031	18.4771	18.9606	17.2958	18.345	18.3047	17.5851	18.6771	18.4976	16.6154	18.4339	18.6087	17.3775	17.9782	14.1873	17.3164	18.1195	18.4866	17.3374	18.1178	18.4181	17.4908	18.027	18.1392
P62979	273730	277320	232770	344570	227160	228950	297080	305760	289000	304400	156680	264660	348330	323750	222260	12271	286660	249870	318980	296020	252690	317700	265170	231870	18.0624	18.0812	17.8285	18.3944	17.7933	17.8047	18.1805	18.222	18.1407	18.2156	17.2575	18.0138	18.4101	18.3045	17.7619	13.583	18.129	17.9308	18.2831	18.1753	17.947	18.2773	18.0166	17.823	17.756
Q9ULD2	238550	204060	216860	308330	166180	208240	387440	261330	312720	297780	131510	277270	375600	269210	256270	9257.9	264080	284120	387850	314100	348590	345240	322000	321160	17.8639	17.6386	17.7264	18.2341	17.3424	17.6679	18.5636	17.9955	18.2545	18.1839	17.0048	18.0809	18.5188	18.0384	17.9673	13.1765	18.0106	18.1161	18.5651	18.2609	18.4112	18.3972	18.2967	18.2929	17.5575
O95453	265090	229920	269780	327930	192090	265460	307380	254390	338120	296540	133870	302750	337560	256470	265010	14227	236930	295100	310200	253610	310030	311200	245280	281290	18.0161	17.8108	18.0414	18.323	17.5514	18.0181	18.2297	17.9567	18.3672	18.1779	17.0305	18.2078	18.3648	17.9684	18.0157	13.7963	17.8541	18.1708	18.2428	17.9523	18.242	18.2475	17.9041	18.1017	17.7097
Q13409	310270	304460	190600	375660	262180	180000	351130	345650	243160	338870	168650	206460	387490	305340	180780	17692	285270	202060	341670	315910	205340	364940	292050	181630	18.2432	18.2159	17.5402	18.5191	18.0002	17.4576	18.4216	18.399	17.8915	18.3704	17.3637	17.6555	18.5638	18.2201	17.4639	14.1108	18.122	17.6244	18.3822	18.2692	17.6477	18.4773	18.1559	17.4706	17.9367
Q13177	299440	231030	256600	386150	190770	238970	325020	248790	317090	327400	128440	277660	377560	249690	227310	14744	250790	268820	347580	258950	260500	334300	246840	264940	18.1919	17.8177	17.9692	18.5588	17.5415	17.8665	18.3102	17.9246	18.2745	18.3207	16.9707	18.083	18.5263	17.9298	17.7943	13.8478	17.9361	18.0363	18.407	17.9823	17.9909	18.3508	17.9132	18.0153	17.8855
Q9NTZ6	229730	294130	296310	287210	243160	282220	219850	306040	345680	235220	157560	314950	264500	297430	259790	11965	287120	296300	244360	288850	294320	244970	301570	296540	17.8096	18.1661	18.1767	18.1317	17.8915	18.1065	17.7462	18.2234	18.3991	17.8437	17.2655	18.2648	18.0129	18.1822	17.987	13.5465	18.1313	18.1767	17.8986	18.14	18.167	17.9022	18.2021	18.1779	17.5031
Q16698	252730	227780	250430	311000	179350	236950	331090	258140	327730	285970	128570	283330	341340	273260	259320	14706	241620	277480	324120	286560	323640	324780	264380	294720	17.9472	17.7973	17.934	18.2466	17.4524	17.8542	18.3369	17.9778	18.3221	18.1255	16.9722	18.1121	18.3808	18.0599	17.9844	13.8441	17.8824	18.082	18.3062	18.1285	18.304	18.3091	18.0123	18.169	17.6408
P12429	194120	304910	310460	233130	254830	296560	204230	324400	370720	203940	169170	328860	226890	320510	272190	10870	324020	329410	211270	317900	326000	205790	318060	329120	17.5666	18.218	18.244	17.8308	17.9592	18.178	17.6398	18.3074	18.5	17.6378	17.3681	18.3271	17.7916	18.29	18.0543	13.4081	18.3057	18.3295	17.6887	18.2782	18.3145	17.6508	18.2789	18.3283	17.2601
P49589	254160	262600	328080	334830	220750	298100	241220	278530	397460	281900	141330	339080	293540	239080	272590	12352	228760	304260	262920	227990	295150	274500	242980	285250	17.9554	18.0025	18.3237	18.3531	17.7521	18.1854	17.88	18.0875	18.6005	18.1048	17.1087	18.3713	18.1632	17.8671	18.0564	13.5925	17.8035	18.2149	18.0043	17.7986	18.1711	18.0664	17.8905	18.1219	17.6489
P55011	224650	235790	193970	284830	197840	194630	353380	300040	277510	276440	154630	244360	338600	322990	246990	10872	308790	259880	330010	348080	311170	330340	355560	266500	17.7773	17.8471	17.5655	18.1197	17.594	17.5704	18.4309	18.1948	18.0822	18.0766	17.2385	17.8986	18.3692	18.3011	17.9141	13.4083	18.2363	17.9875	18.3322	18.4091	18.2473	18.3336	18.4397	18.0238	17.4709
Q7L576	279940	230710	277480	351550	184190	260110	296100	255870	357800	293540	129730	301650	321580	262050	259870	11535	248220	289300	300490	263950	300020	321780	236180	279780	18.0948	17.8157	18.082	18.4234	17.4908	17.9888	18.1757	17.9651	18.4488	18.1632	16.9852	18.2025	18.2948	17.9995	17.9874	13.4937	17.9213	18.1422	18.197	18.0099	18.1947	18.2957	17.8495	18.0939	17.7883
P27695	242620	245720	262650	302040	195570	243830	289680	275200	344020	272780	139310	294530	334780	266180	250320	11228	252530	296660	313660	267100	299000	300020	275260	306430	17.8883	17.9067	18.0028	18.2044	17.5773	17.8955	18.1441	18.0701	18.3921	18.0574	17.0879	18.1681	18.3529	18.022	17.9334	13.4548	17.9461	18.1785	18.2588	18.027	18.1898	18.1947	18.0704	18.2252	17.5819
Q96N67	225980	269730	320910	280970	218430	295100	236850	288440	387250	242110	140790	336740	276890	278650	287040	8623.5	261920	321710	258360	265050	323030	247200	268150	310800	17.7858	18.0412	18.2918	18.1001	17.7368	18.1708	17.8536	18.1379	18.5629	17.8853	17.1032	18.3613	18.079	18.0881	18.1309	13.0741	17.9988	18.2954	17.979	18.0159	18.3013	17.9153	18.0327	18.2456	17.4794
O75534	291200	260490	293890	356930	213390	277090	273350	277660	349940	298830	139220	302560	305310	267590	254110	12066	237790	274890	261750	247800	285490	302410	221640	243070	18.1517	17.9909	18.1649	18.4453	17.7031	18.08	18.0604	18.083	18.4167	18.189	17.087	18.2069	18.2199	18.0297	17.9551	13.5587	17.8593	18.0685	17.9978	17.9188	18.1231	18.2061	17.7579	17.891	17.8452
P63092	263010	231530	241160	326320	193580	227050	322730	272410	310430	302790	135830	272060	349140	270780	237120	12359	261010	271900	330760	270520	283790	326500	270150	270870	18.0048	17.8208	17.8796	18.3159	17.5626	17.7927	18.3	18.0554	18.2439	18.208	17.0514	18.0536	18.4134	18.0468	17.8553	13.5933	17.9937	18.0527	18.3354	18.0454	18.1145	18.3167	18.0434	18.0472	17.6983
Q15691	260920	267750	272130	321260	210410	257310	268220	270990	323570	282390	135960	287630	307040	271670	240980	16261	256200	273070	290040	259980	263810	282660	262080	261890	17.9932	18.0305	18.0539	18.2934	17.6828	17.9731	18.0331	18.0479	18.3037	18.1073	17.0528	18.1339	18.2281	18.0515	17.8786	13.9891	17.9669	18.0589	18.1459	17.988	18.0091	18.1087	17.9996	17.9986	17.6868
Q6UB35	298200	230740	279280	357050	193280	277700	300800	241590	332670	309360	126810	297350	345180	244300	254030	15775	222660	279640	305210	226730	283530	319960	209790	255610	18.1859	17.8159	18.0914	18.4458	17.5603	18.0832	18.1984	17.8822	18.3437	18.2389	16.9523	18.1818	18.397	17.8983	17.9546	13.9454	17.7645	18.0932	18.2194	17.7906	18.1131	18.2875	17.6786	17.9636	17.8795
Q15276	263200	234010	289950	347070	197520	276140	303510	250640	361600	287510	124900	312610	335740	240400	263220	9726.9	230810	297250	304950	250010	303770	306120	239040	292820	18.0058	17.8362	18.1454	18.4049	17.5916	18.075	18.2114	17.9353	18.464	18.1333	16.9304	18.254	18.357	17.8751	18.0059	13.2478	17.8163	18.1813	18.2182	17.9316	18.2126	18.2237	17.8669	18.1597	17.6994
Q13838	321440	163370	291920	398220	134160	276600	374060	192540	386880	348680	90075	337360	401750	180010	287840	20118	159170	330360	381500	180250	334090	376250	179730	317490	18.2942	17.3178	18.1552	18.6032	17.0336	18.0774	18.5129	17.5548	18.5615	18.4115	16.4588	18.3639	18.6159	17.4577	18.1349	14.2962	17.2802	18.3337	18.5413	17.4596	18.3499	18.5213	17.4555	18.2764	17.9877
O94874	184750	253530	342600	235880	207070	326880	215890	285140	440530	201480	143670	379280	232060	283030	342830	6781.7	272110	386250	221600	293670	404840	211160	273640	384490	17.4952	17.9518	18.3862	17.8477	17.6598	18.3184	17.7199	18.1213	18.7489	17.6203	17.1324	18.5329	17.8241	18.1106	18.3871	12.7274	18.0538	18.5592	17.7576	18.1638	18.627	17.688	18.0619	18.5526	17.1888
Q12904	244570	201870	349470	326990	170430	328410	261000	227580	430720	266950	114270	376290	308690	218340	308730	10493	214620	352140	286580	220340	362510	279260	207730	349850	17.8999	17.6231	18.4148	18.3189	17.3788	18.3251	17.9937	17.796	18.7164	18.0262	16.8021	18.5215	18.2358	17.7362	18.236	13.3571	17.7114	18.4258	18.1286	17.7494	18.4677	18.0912	17.6644	18.4164	17.5934
P06737	244570	226360	278550	296820	183290	267190	307640	261750	370590	269880	127870	316670	299500	253130	279940	13187	229090	304760	280410	257780	337310	303880	232600	286730	17.8999	17.7883	18.0876	18.1792	17.4838	18.0275	18.2309	17.9978	18.4995	18.042	16.9643	18.2726	18.1922	17.9495	18.0948	13.6868	17.8056	18.2173	18.0972	17.9758	18.3637	18.2131	17.8275	18.1293	17.5934
Q7L2E3	248070	266820	300330	304370	216690	285290	253540	279760	371020	257540	137580	321190	290730	268440	268810	9781	247860	297710	259280	259780	304810	274850	246410	293990	17.9204	18.0255	18.1962	18.2155	17.7253	18.1221	17.9519	18.0938	18.5011	17.9744	17.0699	18.2931	18.1493	18.0342	18.0362	13.2558	17.9192	18.1835	17.9842	17.9869	18.2176	18.0683	17.9107	18.1654	17.6139
P84103	258630	244120	281680	328150	216100	263610	301460	257320	334520	288610	134630	290530	317880	263940	238990	13707	237410	271560	288490	254600	282880	313640	235780	255880	17.9805	17.8972	18.1037	18.324	17.7213	18.008	18.2016	17.9732	18.3517	18.1388	17.0386	18.1483	18.2781	18.0099	17.8666	13.7426	17.857	18.0509	18.1382	17.9579	18.1098	18.2588	17.8471	17.9651	17.6741
P30050	231210	298450	256610	286390	258690	247870	260090	335700	313850	262120	158730	277500	293170	301640	230960	8859.8	292860	265560	266630	306630	270560	267710	285610	259820	17.8188	18.1871	17.9692	18.1276	17.9809	17.9192	17.9887	18.3568	18.2597	17.9999	17.2762	18.0821	18.1614	18.2025	17.8173	13.1131	18.1599	18.0187	18.0245	18.2261	18.0456	18.0303	18.1237	17.9872	17.5124
P31153	261560	359830	324240	326050	300140	304880	223960	319860	325120	228020	158790	284270	250200	281680	223130	12537	259450	253810	223180	270290	258840	222330	261780	240280	17.9968	18.457	18.3067	18.3147	18.1953	18.2179	17.7729	18.2871	18.3106	17.7988	17.2768	18.1169	17.9327	18.1037	17.7675	13.6139	17.9851	17.9534	17.7678	18.0441	17.9817	17.7623	17.998	17.8744	17.6903
Q9BZZ5	305850	202650	282060	364310	162140	263690	334930	217010	353460	322080	108910	303110	383490	211040	260550	17103	193120	280300	328920	210310	299110	350670	198840	280630	18.2225	17.6286	18.1056	18.4748	17.3069	18.0085	18.3535	17.7274	18.4312	18.2971	16.7328	18.2095	18.5488	17.6872	17.9912	14.062	17.5591	18.0966	18.3274	17.6822	18.1903	18.4198	17.6012	18.0983	17.916
A5YKK6	280130	226650	270540	344850	182320	255830	301770	245750	331450	300210	126230	295960	350930	238990	256030	11454	224060	283770	315560	229210	294210	321370	237880	286650	18.0957	17.7901	18.0455	18.3956	17.4761	17.9648	18.2031	17.9068	18.3384	18.1956	16.9457	18.175	18.4208	17.8666	17.966	13.4836	17.7735	18.1144	18.2676	17.8063	18.1665	18.2939	17.8599	18.1289	17.7893
Q13617	232460	239750	261300	289750	187680	254800	257330	262380	343710	254180	136410	305140	295030	259930	266080	13746	255410	301620	276210	256080	305590	269020	267490	306210	17.8266	17.8712	17.9953	18.1444	17.5179	17.959	17.9733	18.0013	18.3908	17.9555	17.0576	18.2191	18.1705	17.9878	18.0215	13.7467	17.9625	18.2024	18.0754	17.9662	18.2212	18.0374	18.0291	18.2242	17.5202
Q9UMS4	296030	215300	252470	364610	175060	244300	330000	231530	311750	321350	116650	270380	352560	241290	238770	17847	214460	260200	339760	239560	269600	334450	219020	255190	18.1754	17.716	17.9458	18.476	17.4175	17.8983	18.3321	17.8208	18.25	18.2938	16.8318	18.0446	18.4275	17.8804	17.8653	14.1234	17.7103	17.9893	18.3742	17.87	18.0405	18.3514	17.7407	17.9612	17.8689
O75947	251230	235560	253220	325990	194580	245490	284380	258620	326410	274770	127540	284730	320700	252440	244800	14284	235530	271160	303890	262000	293190	289470	257970	273910	17.9386	17.8457	17.95	18.3145	17.57	17.9053	18.1175	17.9805	18.3163	18.0679	16.9606	18.1192	18.2909	17.9456	17.9012	13.8021	17.8456	18.0488	18.2132	17.9992	18.1615	18.1431	17.9768	18.0633	17.6322
P68371	312950	225660	225100	383810	198290	210770	345400	252370	268190	336500	127930	243030	392620	250120	199580	18469	241910	232610	338520	256100	230060	352360	231670	229890	18.2556	17.7838	17.7802	18.55	17.5973	17.6853	18.3979	17.9452	18.0329	18.3602	16.965	17.8908	18.5828	17.9323	17.6066	14.1728	17.8841	17.8276	18.3689	17.9663	17.8117	18.4267	17.8217	17.8106	17.9491
P07910	322320	160520	268200	403090	132330	246380	370420	187790	342240	359180	106130	297640	406210	190420	286890	16073	176820	329180	385490	188210	316290	378320	188290	283460	18.2981	17.2924	18.0329	18.6207	17.0138	17.9105	18.4988	17.5188	18.3846	18.4543	16.6955	18.1832	18.6319	17.5388	18.1301	13.9724	17.4319	18.3285	18.5563	17.522	18.2709	18.5292	17.5226	18.1128	17.9917
Q9Y285	290820	223990	223250	371610	193050	218100	347370	254230	284660	317300	131330	247560	380780	259280	211540	15290	244230	238770	334660	261910	243970	330980	235760	227280	18.1498	17.7731	17.7683	18.5034	17.5586	17.7346	18.4061	17.9558	18.1189	18.2755	17.0028	17.9174	18.5386	17.9842	17.6906	13.9003	17.8979	17.8653	18.3523	17.9987	17.8963	18.3364	17.847	17.7941	17.8433
P28288	191580	285930	232460	241310	236150	227420	243830	336540	299720	229860	164670	270810	260110	339610	235560	12118	310900	264920	242760	344250	279270	244200	313920	262700	17.5476	18.1253	17.8266	17.8805	17.8493	17.795	17.8955	18.3604	18.1933	17.8104	17.3292	18.0469	17.9888	18.3735	17.8457	13.5649	18.2461	18.0152	17.8892	18.3931	18.0913	17.8977	18.26	18.0031	17.2411
O94973	231480	242760	220830	280360	202400	208160	300990	289070	296240	268430	142170	261800	312770	298830	226460	13095	283480	256860	283030	303490	282030	297390	288600	255760	17.8205	17.8892	17.7526	18.0969	17.6268	17.6673	18.1994	18.1411	18.1764	18.0342	17.1173	17.9981	18.2547	18.189	17.7889	13.6767	18.1129	17.9706	18.1106	18.2113	18.1055	18.182	18.1387	17.9644	17.5141
P31150	297150	269220	191390	368660	220670	177640	335030	310020	239290	318860	153120	211950	367120	297170	178690	13775	289480	208050	343170	290130	208130	327660	299660	204740	18.1808	18.0384	17.5462	18.4919	17.7515	17.4386	18.3539	18.242	17.8684	18.2826	17.2243	17.6934	18.4859	18.1809	17.4471	13.7498	18.1431	17.6666	18.3886	18.1463	17.6671	18.3218	18.193	17.6434	17.8744
Q9Y2W1	297540	207990	239610	376740	171090	223020	340000	223550	296610	323960	107660	261540	394570	235540	228440	13326	231550	262120	366970	233500	264910	342500	248420	263140	18.1827	17.6662	17.8703	18.5232	17.3844	17.7668	18.3752	17.7702	18.1782	18.3055	16.7161	17.9967	18.5899	17.8456	17.8015	13.702	17.821	17.9999	18.4853	17.8331	18.0151	18.3857	17.9224	18.0055	17.8763
O95239	243040	274790	339920	300350	216110	320960	223590	286050	409340	248560	140940	345660	244570	262980	284920	10369	221930	286910	206120	247900	310430	243780	212080	253400	17.8908	18.068	18.3748	18.1963	17.7214	18.292	17.7705	18.1259	18.6429	17.9232	17.1047	18.399	17.8999	18.0046	18.1202	13.34	17.7597	18.1302	17.6531	17.9194	18.2439	17.8952	17.6942	17.9511	17.5844
Q9P2M7	221650	239400	234830	292770	200410	225340	297380	275280	303200	253770	138180	267940	306770	288880	256600	12053	254690	260480	275630	295900	297550	300100	270510	248470	17.7579	17.8691	17.8413	18.1594	17.6126	17.7817	18.1819	18.0705	18.2099	17.9532	17.0762	18.0316	18.2268	18.1401	17.9692	13.5571	17.9584	17.9908	18.0724	18.1748	18.1828	18.1951	18.0453	17.9227	17.4515
Q15843	202020	273510	280100	253320	230940	270790	224990	293090	339650	225880	152690	301740	251350	296130	252730	10329	289020	283650	229430	286060	297530	237450	277660	272950	17.6241	18.0612	18.0956	17.9506	17.8172	18.0468	17.7795	18.161	18.3737	17.7852	17.2202	18.2029	17.9393	18.1759	17.9472	13.3344	18.1408	18.1138	17.8077	18.126	18.1827	17.8573	18.083	18.0583	17.3177
O00231	225770	270410	325860	270840	228620	313670	205080	287480	383220	222420	145120	335390	247530	265090	276670	7586.7	249500	311810	218230	259270	322360	226010	248680	302970	17.7845	18.0448	18.3139	18.0471	17.8026	18.2589	17.6458	18.1331	18.5478	17.7629	17.1469	18.3555	17.9172	18.0161	18.0778	12.8893	17.9287	18.2503	17.7355	17.9841	18.2983	17.786	17.9239	18.2088	17.4781
P62277	314740	264000	202730	378590	215570	192410	311880	274270	244180	339140	137080	211880	365390	274480	178440	20042	255430	199760	328590	271590	207540	339240	250440	197010	18.2638	18.0102	17.6292	18.5303	17.7178	17.5538	18.2506	18.0652	17.8976	18.3715	17.0647	17.6929	18.4791	18.0663	17.4451	14.2907	17.9626	17.6079	18.3259	18.0511	17.663	18.3719	17.9341	17.5879	17.9574
Q6NZI2	245890	243100	318940	308250	209360	299800	240200	256990	379200	252840	128140	325830	277770	246010	269480	9154.5	226270	302100	247860	235550	306660	258990	222080	282600	17.9077	17.8912	18.2829	18.2337	17.6756	18.1936	17.8739	17.9714	18.5326	17.9479	16.9674	18.3138	18.0835	17.9084	18.0398	13.1603	17.7877	18.2047	17.9192	17.8457	18.2263	17.9825	17.7607	18.1084	17.6012
O75131	260180	213360	284860	325500	174000	263900	290630	236310	366330	280750	119970	316400	306420	231540	272900	11357	211380	295210	270610	229120	319710	288240	207180	286750	17.9892	17.7029	18.1199	18.3123	17.4087	18.0096	18.1488	17.8503	18.4828	18.0989	16.8723	18.2714	18.2252	17.8209	18.058	13.4713	17.6895	18.1714	18.0459	17.8057	18.2864	18.1369	17.6605	18.1294	17.6827
Q16822	252070	217200	211440	307700	179450	199120	315960	252520	283280	303730	128420	254310	366780	249910	217470	16212	257010	264280	343390	245720	240780	321350	269320	266380	17.9435	17.7287	17.6899	18.2312	17.4532	17.6033	18.2694	17.946	18.1119	18.2124	16.9705	17.9562	18.4846	17.931	17.7305	13.9848	17.9715	18.0117	18.3895	17.9067	17.8774	18.2938	18.039	18.0231	17.637
P06396	218150	238670	247930	278820	205550	234610	296900	271320	321500	243920	138890	276740	284600	282080	255610	9978.6	252210	266120	261350	313260	323160	284640	264120	253570	17.735	17.8647	17.9196	18.089	17.6491	17.8399	18.1796	18.0496	18.2945	17.896	17.0836	18.0782	18.1186	18.1057	17.9636	13.2846	17.9443	18.0217	17.9956	18.257	18.3019	18.1188	18.0108	17.952	17.4285
O43747	300830	233140	210870	367590	188950	212430	330170	253150	269350	330250	132390	241400	364660	257690	208480	13740	240260	229670	339320	250480	240980	356480	236240	219870	18.1986	17.8308	17.686	18.4877	17.5276	17.6966	18.3328	17.9496	18.0391	18.3332	17.0144	17.8811	18.4762	17.9753	17.6695	13.7461	17.8742	17.8092	18.3723	17.9343	17.8786	18.4435	17.8499	17.7463	17.8921
Q05682	328060	218050	193980	429200	185170	169000	371570	243990	245750	363890	121650	207960	441830	228900	170620	17139	239180	200400	442950	253610	202990	388380	287630	210850	18.3236	17.7343	17.5655	18.7113	17.4985	17.3667	18.5033	17.8965	17.9068	18.4731	16.8924	17.6659	18.7531	17.8044	17.3804	14.065	17.8677	17.6125	18.7568	17.9523	17.631	18.5671	18.1339	17.6859	18.0172
P41567	349920	287220	240020	432600	243230	220520	291940	273900	259750	332030	136570	226200	373710	221290	165320	19127	244350	209590	320850	220390	186780	312920	228790	190820	18.4167	18.1318	17.8728	18.7227	17.892	17.7505	18.1553	18.0633	17.9868	18.341	17.0593	17.7872	18.5116	17.7556	17.3349	14.2233	17.8986	17.6772	18.2915	17.7497	17.511	18.2554	17.8037	17.5419	18.1102
Q16658	363650	214720	212010	457210	173510	197810	375090	230840	261900	376150	116270	227880	422240	216830	200680	19097	198660	216140	385880	208470	225340	402750	209070	198970	18.4722	17.7121	17.6938	18.8025	17.4047	17.5938	18.5169	17.8165	17.9987	18.5209	16.8271	17.7979	18.6877	17.7262	17.6145	14.2211	17.5999	17.7216	18.5578	17.6695	17.7817	18.6195	17.6736	17.6022	18.1657
Q6P2E9	315650	221790	225090	373170	187250	216320	324130	238390	275540	335950	121650	243760	379670	228340	213030	16801	227170	236620	339710	224210	237120	345970	217770	234280	18.268	17.7588	17.7801	18.5095	17.5146	17.7228	18.3062	17.863	18.0719	18.3579	16.8924	17.8951	18.5344	17.8008	17.7007	14.0363	17.7934	17.8522	18.3739	17.7745	17.8553	18.4003	17.7324	17.8379	17.9615
Q15181	333310	189940	244190	402010	156790	223770	345390	208990	295280	352190	108500	250560	414480	193860	202220	20499	196720	250240	395150	190980	227980	363600	221500	255830	18.3465	17.5352	17.8976	18.6169	17.2585	17.7717	18.3979	17.6731	18.1717	18.426	16.7273	17.9348	18.6609	17.5647	17.6256	14.3233	17.5858	17.933	18.592	17.5431	17.7985	18.472	17.7569	17.9648	18.0401
Q13310	243370	281260	251650	308000	227950	237490	232890	294850	307830	248480	143760	268350	273600	280000	224740	13887	262630	254260	248000	268620	251550	245670	268640	248450	17.8928	18.1015	17.9411	18.2326	17.7984	17.8575	17.8293	18.1696	18.2318	17.9228	17.1333	18.0338	18.0617	18.0951	17.7779	13.7614	18.0027	17.9559	17.92	18.0352	17.9405	17.9064	18.0353	17.9226	17.5864
O00291	263330	224980	231050	327980	191560	219650	306250	262580	309450	292030	133260	266370	332970	256020	230370	13354	236880	251540	294760	251620	262970	322910	221210	235030	18.0065	17.7794	17.8178	18.3232	17.5474	17.7448	18.2244	18.0024	18.2393	18.1558	17.0239	18.0231	18.345	17.9659	17.8136	13.705	17.8538	17.9404	18.1692	17.9409	18.0045	18.3008	17.7551	17.8425	17.7001
P48163	237680	210500	279000	286520	175900	262940	276550	243580	362620	263080	122800	315240	299310	235280	269840	9617.6	220330	309390	277130	239160	325200	279900	227590	303960	17.8587	17.6835	18.0899	18.1283	17.4244	18.0044	18.0772	17.894	18.4681	18.0051	16.906	18.2661	18.1913	17.844	18.0417	13.2315	17.7493	18.2391	18.0802	17.8676	18.311	18.0946	17.7961	18.2135	17.5522
Q8IWJ2	266890	259180	232350	333520	208100	218900	258080	272130	282190	267250	141510	244130	320910	260510	205710	13164	261730	244160	295330	259720	230690	274470	298390	240370	18.0259	17.9836	17.8259	18.3474	17.6669	17.7399	17.9775	18.0539	18.1063	18.0278	17.1105	17.8973	18.2918	17.991	17.6503	13.6843	17.9977	17.8975	18.172	17.9866	17.8156	18.0663	18.1868	17.8749	17.7194
Q9ULT8	289240	231210	250850	373640	195040	242820	294560	243420	304600	307260	126160	273170	336960	227290	217640	15302	218680	253180	294070	213750	241170	326000	206700	226400	18.1419	17.8188	17.9365	18.5113	17.5734	17.8895	18.1682	17.8931	18.2166	18.2291	16.9449	18.0594	18.3622	17.7942	17.7316	13.9014	17.7385	17.9498	18.1658	17.7056	17.8797	18.3145	17.6572	17.7885	17.8355
Q14966	286100	242100	203630	361580	197460	205040	311900	275080	269550	310750	141830	241190	358650	257530	199700	12637	249460	221480	323610	249350	226300	324390	262610	213860	18.1262	17.8852	17.6356	18.464	17.5912	17.6455	18.2507	18.0695	18.0402	18.2454	17.1138	17.8798	18.4522	17.9744	17.6075	13.6254	17.9284	17.7568	18.3039	17.9278	17.7879	18.3074	18.0026	17.7063	17.8197
Q9BZJ0	251140	271930	234510	299520	225180	225970	269510	302840	293570	264290	146700	248350	290610	281460	218070	12640	255520	231310	253840	280240	254380	279860	252860	222450	17.9381	18.0529	17.8393	18.1923	17.7807	17.7858	18.04	18.2082	18.1633	18.0118	17.1625	17.922	18.1487	18.1026	17.7344	13.6257	17.9631	17.8195	17.9536	18.0963	17.9566	18.0943	17.948	17.7631	17.6317
O14745	201030	264670	226420	278000	230820	208710	273110	308820	304970	240810	157710	257490	287270	293610	222190	7816	279310	251310	269820	311770	267570	272030	323280	253870	17.6171	18.0138	17.7886	18.0847	17.8164	17.6711	18.0591	18.2364	18.2183	17.8775	17.2669	17.9742	18.132	18.1635	17.7614	12.9322	18.0915	17.9391	18.0416	18.2501	18.0296	18.0534	18.3024	17.9537	17.3106
Q9Y224	264040	238640	248250	346500	180840	242110	250430	243610	311480	269510	130920	273820	287050	242610	238640	14260	232900	261610	279490	232420	268470	273810	261290	266430	18.0104	17.8645	17.9214	18.4025	17.4644	17.8853	17.934	17.8942	18.2488	18.04	16.9983	18.0629	18.1309	17.8883	17.8645	13.7997	17.8294	17.9971	18.0924	17.8264	18.0344	18.0628	17.9953	18.0234	17.704
P31040	280250	192760	248410	338300	166610	240570	328950	217080	306500	306700	111950	270100	357600	212400	232350	16410	202760	264600	326760	222440	278290	326390	199300	259100	18.0964	17.5564	17.9224	18.3679	17.3461	17.8761	18.3275	17.7279	18.2255	18.2265	16.7725	18.0431	18.448	17.6964	17.8259	14.0023	17.6294	18.0135	18.3179	17.7631	18.0862	18.3162	17.6046	17.9831	17.7899
Q13242	238530	252590	271610	282650	206560	253720	256880	262010	323570	260920	130220	286120	290970	254370	239060	12193	237750	261930	251300	251580	275670	270760	236500	251720	17.8638	17.9464	18.0512	18.1087	17.6562	17.9529	17.9707	17.9993	18.3037	17.9932	16.9906	18.1263	18.1505	17.9566	17.867	13.5738	17.8591	17.9988	17.9391	17.9407	18.0726	18.0467	17.8515	17.9415	17.5574
Q13596	233800	217150	271070	290180	177530	256930	254030	236200	351840	251820	118620	301920	293450	230670	268840	11182	226510	297960	279920	237940	313900	272980	236190	299890	17.8349	17.7283	18.0483	18.1466	17.4377	17.971	17.9546	17.8496	18.4246	17.942	16.856	18.2038	18.1628	17.8155	18.0364	13.4489	17.7892	18.1848	18.0947	17.8602	18.2599	18.0584	17.8496	18.1941	17.5285
P38919	234990	259220	214360	268530	229770	207140	294220	309670	272040	274710	147840	238880	296460	287290	197800	13783	262680	236100	271940	295870	239220	276170	255870	220650	17.8422	17.9838	17.7097	18.0347	17.8098	17.6602	18.1665	18.2404	18.0535	18.0675	17.1737	17.8659	18.1775	18.1321	17.5937	13.7506	18.0029	17.849	18.0529	18.1746	17.868	18.0752	17.9651	17.7514	17.5358
P30040	225100	238340	246920	268290	203340	230950	247270	268440	317800	250870	136450	279520	290910	257680	228460	10104	262460	272080	279110	272910	268990	251580	288160	280400	17.7802	17.8627	17.9137	18.0334	17.6335	17.8172	17.9157	18.0342	18.2778	17.9366	17.058	18.0926	18.1502	17.9752	17.8016	13.3026	18.0017	18.0537	18.0905	18.0581	18.0372	17.9407	18.1365	18.0971	17.4738
P36776	227970	242690	241600	287510	197980	220630	261480	272360	309570	254220	135190	270420	296480	251880	227640	10934	257660	263990	287030	258710	261850	260560	293640	267790	17.7985	17.8888	17.8823	18.1333	17.595	17.7513	17.9963	18.0552	18.2399	17.9557	17.0446	18.0448	18.1776	17.9424	17.7964	13.4165	17.9751	18.0101	18.1308	17.981	17.9984	17.9913	18.1637	18.0307	17.492
Q96KP4	292300	190520	205260	370900	156540	204130	457590	214420	270320	331500	107660	237000	404530	209110	201400	17035	201470	241270	377600	220580	241620	358070	216690	245830	18.1571	17.5396	17.6471	18.5007	17.2562	17.6391	18.8037	17.7101	18.0443	18.3386	16.7161	17.8545	18.6259	17.6739	17.6197	14.0562	17.6202	17.8803	18.5265	17.7509	17.8824	18.4499	17.7253	17.9073	17.8506
Q12849	251620	228690	284810	298060	198130	267770	248940	251670	336380	262210	126510	298630	287400	229610	245350	14977	207800	270590	247650	233020	273820	262250	208710	255440	17.9409	17.803	18.1196	18.1852	17.5961	18.0306	17.9254	17.9412	18.3597	18.0004	16.9489	18.188	18.1327	17.8088	17.9045	13.8705	17.6648	18.0457	17.9179	17.8301	18.0629	18.0006	17.6711	17.9626	17.6344
Q13620	215300	252210	218470	258530	209770	212700	265570	287040	279960	254520	145200	248490	293280	289920	221210	9093	279720	263890	292140	288280	258910	265890	294910	272270	17.716	17.9443	17.7371	17.98	17.6784	17.6985	18.0187	18.1309	18.0949	17.9574	17.1477	17.9228	18.1619	18.1453	17.7551	13.1505	18.0936	18.0096	18.1563	18.1371	17.9821	18.0205	18.1699	18.0547	17.4095
Q15758	285590	243430	276730	358940	205030	264430	244860	243640	314670	281440	132020	287590	319960	222150	212200	11008	219740	267130	289540	200800	232540	263620	234030	255980	18.1236	17.8931	18.0781	18.4534	17.6455	18.0125	17.9016	17.8944	18.2635	18.1025	17.0104	18.1337	18.2875	17.7612	17.6951	13.4263	17.7454	18.0272	18.1434	17.6154	17.8271	18.0081	17.8363	17.9657	17.8171
Q9UQ35	300220	224310	227890	380190	178540	218490	329560	247600	289330	315570	114800	248640	368040	209650	213330	12914	207690	235620	340460	215050	241090	328200	222940	234020	18.1957	17.7751	17.798	18.5364	17.4459	17.7372	18.3302	17.9177	18.1424	18.2676	16.8088	17.9237	18.4895	17.6776	17.7027	13.6566	17.6641	17.8461	18.3771	17.7143	17.8792	18.3242	17.7663	17.8363	17.8892
P30519	314900	184280	262600	385400	158250	243430	324170	198140	317430	331270	98828	273490	380140	184110	219570	15086	184930	263150	356410	190860	265390	339450	198900	259680	18.2645	17.4915	18.0025	18.556	17.2718	17.8931	18.3064	17.5962	18.2761	18.3376	16.5926	18.0611	18.5362	17.4902	17.7443	13.8809	17.4966	18.0055	18.4432	17.5422	18.0178	18.3728	17.6017	17.9864	17.9581
Q9BYD6	276900	186500	280020	337970	153850	270610	286820	202610	357880	292620	101890	305730	329800	191320	259440	15252	180750	290250	304560	193500	296250	301040	191830	287250	18.079	17.5088	18.0952	18.3665	17.2312	18.0459	18.1298	17.6283	18.4491	18.1587	16.6367	18.2219	18.3312	17.5456	17.985	13.8967	17.4636	18.1469	18.2164	17.562	18.1765	18.1996	17.5495	18.1319	17.7726
P62316	198860	217890	307570	262720	188600	293200	227640	239750	392730	216630	123460	338220	246020	264090	290690	7749	252380	322080	230610	260110	340150	235970	210450	315410	17.6014	17.7332	18.2306	18.0032	17.525	18.1615	17.7964	17.8712	18.5832	17.7249	16.9137	18.3676	17.9084	18.0107	18.1491	12.9198	17.9452	18.2971	17.8151	17.9888	18.3758	17.8482	17.6831	18.2669	17.295
P61201	248660	265800	231720	298740	209170	219240	239620	278300	288790	249090	140550	246660	279730	281490	211060	15699	263930	234970	250270	274710	235070	255260	263190	231220	17.9238	18.02	17.822	18.1885	17.6743	17.7422	17.8704	18.0863	18.1397	17.9263	17.1007	17.9122	18.0937	18.1027	17.6873	13.9384	18.0098	17.8421	17.9331	18.0675	17.8427	17.9616	18.0057	17.8189	17.6174
Q5VTR2	221530	302520	250410	282630	250700	237210	217940	316740	302670	230660	156810	260240	247360	289390	218650	11297	262420	228600	225180	281510	248680	238650	270990	224970	17.7571	18.2067	17.9339	18.1086	17.9356	17.8558	17.7336	18.2729	18.2074	17.8154	17.2587	17.9895	17.9163	18.1427	17.7383	13.4637	18.0015	17.8025	17.7807	18.1028	17.9239	17.8645	18.0479	17.7794	17.4507
P36871	209240	210170	239250	270180	172660	225730	293800	246540	323610	246410	124510	278820	289280	251860	257530	9466.5	234960	280890	279170	271470	324810	274860	257610	287110	17.6748	17.6812	17.8682	18.0436	17.3976	17.7842	18.1645	17.9115	18.3039	17.9107	16.9259	18.089	18.1421	17.9423	17.9744	13.2086	17.8421	18.0996	18.0908	18.0504	18.3092	18.0683	17.9748	18.1312	17.3684
P31930	255230	200400	239060	332520	171600	222640	332120	232110	297140	300880	115750	253450	320470	224270	223160	15693	207140	249380	294890	243540	276940	323140	211290	233820	17.9614	17.6125	17.867	18.3431	17.3887	17.7644	18.3413	17.8244	18.1808	18.1988	16.8207	17.9513	18.2898	17.7749	17.7677	13.9378	17.6602	17.928	18.1698	17.8938	18.0792	18.3018	17.6889	17.835	17.655
Q8NBS9	245010	196830	268460	298760	158800	255640	283590	205840	340390	270120	109350	292290	315220	201890	247620	13881	203990	294500	308760	205880	286680	280330	225620	303110	17.9025	17.5866	18.0343	18.1886	17.2769	17.9638	18.1134	17.6512	18.3768	18.0432	16.7386	18.157	18.266	17.6232	17.9178	13.7608	17.6381	18.1679	18.2361	17.6514	18.1291	18.0968	17.7835	18.2095	17.596
P60900	237860	283820	217300	274680	232450	213150	221320	317920	282470	242110	156370	243910	272410	303800	208450	10106	288190	234180	253380	300570	235870	236560	277250	236700	17.8598	18.1146	17.7293	18.0674	17.8266	17.7015	17.7558	18.2783	18.1077	17.8853	17.2546	17.896	18.0554	18.2128	17.6693	13.3029	18.1367	17.8373	17.9509	18.1973	17.8476	17.8518	18.0808	17.8527	17.5533
O75400	298460	240280	194410	372920	201300	180170	305420	262440	243920	317380	131580	212270	354000	259030	175530	16095	242000	190610	331750	268150	201360	324280	243990	191580	18.1872	17.8744	17.5687	18.5085	17.619	17.459	18.2204	18.0016	17.896	18.2759	17.0056	17.6955	18.4334	17.9828	17.4214	13.9743	17.8846	17.5403	18.3397	18.0327	17.6194	18.3069	17.8965	17.5476	17.8807
P26373	219300	252990	246630	274620	221590	225220	237020	279420	296520	251450	139000	263840	275930	270920	209510	11495	269680	251480	257450	270940	247990	256240	244620	231830	17.7425	17.9487	17.912	18.0671	17.7575	17.781	17.8546	18.0921	18.1778	17.9399	17.0847	18.0093	18.0739	18.0475	17.6767	13.4887	18.0409	17.9401	17.9739	18.0476	17.9199	17.9671	17.9002	17.8227	17.4361
Q14126	246210	183850	214570	319640	156420	209830	336160	218770	292700	291380	115650	263200	342800	228130	236350	11854	223380	264670	319430	225730	278650	326920	243150	250120	17.9095	17.4882	17.7111	18.2861	17.2551	17.6789	18.3588	17.7391	18.1591	18.1525	16.8194	18.0058	18.387	17.7995	17.8506	13.5331	17.7691	18.0138	18.2851	17.7842	18.0881	18.3186	17.8915	17.9323	17.6031
Q14669	246600	301240	195450	305990	253130	185980	252180	328680	233840	268960	164970	205040	318620	309860	165140	8666.5	326590	208830	299430	300830	182880	261570	308140	212100	17.9118	18.2006	17.5764	18.2231	17.9495	17.5048	17.9441	18.3263	17.8352	18.037	17.3318	17.6455	18.2815	18.2413	17.3333	13.0812	18.3171	17.672	18.1919	18.1986	17.4805	17.9968	18.2332	17.6944	17.6054
P30876	268300	216370	228700	328940	182480	223060	303890	236230	283070	293710	122040	252560	332270	230170	215160	13556	208120	241360	305890	222040	247670	314180	211380	228430	18.0335	17.7231	17.8031	18.3275	17.4774	17.7671	18.2132	17.8498	18.1108	18.164	16.897	17.9463	18.342	17.8123	17.7151	13.7266	17.6671	17.8808	18.2227	17.7605	17.9181	18.2612	17.6895	17.8014	17.727
Q8NF91	276560	263300	313000	336960	211210	292330	220040	250700	345730	249400	120300	291330	259180	226900	239710	15191	203160	246370	216950	212180	245690	248800	183530	212670	18.0772	18.0063	18.2558	18.3622	17.6883	18.1572	17.7474	17.9356	18.3993	17.9281	16.8763	18.1523	17.9836	17.7917	17.8709	13.8909	17.6323	17.9105	17.727	17.6949	17.9065	17.9246	17.4857	17.6983	17.7708
Q14160	299520	203830	205140	378190	176370	193560	340840	233930	268040	326680	116450	236130	378400	217440	197560	13091	213340	225650	341800	225520	228130	346840	216450	217900	18.1923	17.637	17.6462	18.5288	17.4282	17.5624	18.3787	17.8357	18.0321	18.3175	16.8294	17.8492	18.5296	17.7303	17.5919	13.6763	17.7028	17.7837	18.3828	17.7829	17.7995	18.4039	17.7237	17.7333	17.8859
P21291	280230	245820	246950	359700	210460	233950	267470	256830	290300	289450	128380	248130	302590	218370	190320	18157	217520	222680	266450	218340	216320	271790	212490	203050	18.0963	17.9072	17.9139	18.4564	17.6832	17.8358	18.029	17.9705	18.1472	18.143	16.9701	17.9207	18.207	17.7364	17.5381	14.1482	17.7308	17.7646	18.0235	17.7362	17.7228	18.0521	17.697	17.6315	17.7898
O75150	232010	240340	262550	294600	198810	249380	239000	257810	318740	243840	128520	274200	272990	240460	224700	12925	222760	251260	247840	242250	258700	251800	234490	244100	17.8238	17.8747	18.0022	18.1684	17.601	17.928	17.8667	17.9759	18.282	17.8956	16.9716	18.0649	18.0585	17.8754	17.7776	13.6579	17.7651	17.9388	17.919	17.8861	17.9809	17.9419	17.8392	17.8971	17.5174
Q92688	199570	212030	301370	231490	189210	293070	234990	242580	369940	227180	115600	328420	250610	225740	269280	10620	212290	323550	229960	234630	330260	238400	190640	313080	17.6065	17.6939	18.2012	17.8206	17.5296	18.1609	17.8422	17.8881	18.4969	17.7935	16.8188	18.3252	17.9351	17.7843	18.0387	13.3745	17.6957	18.3036	17.811	17.84	18.3332	17.863	17.5405	18.2562	17.3001
Q15154	248720	219300	264900	314950	189970	259640	253050	234350	334430	265020	114200	289960	299470	221600	240990	9226	210090	271540	265370	221520	270140	265330	215900	259640	17.9242	17.7425	18.0151	18.2648	17.5354	17.9862	17.9491	17.8383	18.3513	18.0157	16.8012	18.1455	18.1921	17.7576	17.8786	13.1715	17.6806	18.0508	18.0176	17.7571	18.0433	18.0174	17.72	17.9862	17.6177
Q9BPX3	219330	250690	270060	264950	210250	259100	229710	276750	328600	235510	135170	287360	254340	265220	237420	9934.7	236630	260650	223900	251910	267800	241560	214950	237840	17.7427	17.9355	18.0429	18.0154	17.6817	17.9831	17.8095	18.0782	18.326	17.8454	17.0444	18.1325	17.9564	18.0168	17.8571	13.2783	17.8523	17.9918	17.7725	17.9425	18.0308	17.882	17.7136	17.8596	17.4363
Q9BZF9	275730	212330	219640	343020	179870	207960	309670	233260	265180	294950	116940	233430	353570	232930	207500	11409	219350	232150	318040	241220	243570	319970	224020	221070	18.0729	17.6959	17.7448	18.3879	17.4566	17.6659	18.2404	17.8316	18.0166	18.1701	16.8354	17.8326	18.4316	17.8295	17.6628	13.4779	17.7429	17.8247	18.2788	17.88	17.894	18.2876	17.7733	17.7541	17.7665
O95782	229030	257860	204730	287730	213040	192800	274990	293610	267050	253510	149480	227020	286310	293570	196950	7972.6	279700	227900	270050	289510	236420	279930	284630	222580	17.8052	17.9762	17.6434	18.1344	17.7008	17.5567	18.069	18.1635	18.0268	17.9517	17.1896	17.7925	18.1272	18.1633	17.5875	12.9608	18.0935	17.798	18.0429	18.1433	17.851	18.0947	18.1187	17.764	17.4987
Q9NYL9	240780	233390	211630	299600	207380	206500	271750	263640	267610	264980	126820	236330	309760	270230	198990	10718	255120	235600	272560	285010	241720	282010	239090	224080	17.8774	17.8324	17.6912	18.1927	17.6619	17.6558	18.0519	18.0082	18.0298	18.0155	16.9524	17.8504	18.2408	18.0438	17.6023	13.3877	17.9608	17.846	18.0562	18.1207	17.883	18.1054	17.8672	17.7737	17.5709
P20073	252970	199010	252260	313730	163580	240850	299120	213740	316070	277300	113030	275440	305730	217400	239210	12588	196920	260390	286190	211580	279200	298240	204300	242340	17.9486	17.6025	17.9446	18.2592	17.3196	17.8778	18.1904	17.7055	18.2699	18.0811	16.7863	18.0714	18.2219	17.73	17.8679	13.6198	17.5873	17.9903	18.1266	17.6908	18.0909	18.1861	17.6403	17.8867	17.6422
Q9H307	274620	227190	239820	355900	185920	233940	282660	238650	283780	291340	117670	245170	324510	221320	207800	11512	209500	230800	307110	217440	227420	300610	218890	222390	18.0671	17.7935	17.8716	18.4411	17.5043	17.8358	18.1087	17.8645	18.1144	18.1523	16.8444	17.9034	18.3079	17.7558	17.6648	13.4909	17.6766	17.8163	18.2284	17.7303	17.795	18.1975	17.7398	17.7627	17.7606
Q9GZR7	257110	235680	227310	341440	187820	217110	260680	262430	293570	283800	130000	248230	317950	220230	204360	10458	217380	239690	307000	210060	229840	290350	246720	233950	17.972	17.8465	17.7943	18.3813	17.519	17.7281	17.9919	18.0016	18.1633	18.1145	16.9882	17.9213	18.2784	17.7487	17.6408	13.3523	17.7299	17.8708	18.2279	17.6804	17.8103	18.1474	17.9125	17.8358	17.6656
Q14444	264860	240830	291260	330520	196910	276990	233600	242040	343970	261620	117490	295580	269260	213130	232690	13933	186490	251160	230710	198230	258900	261030	184410	229280	18.0149	17.8777	18.1519	18.3344	17.5872	18.0795	17.8337	17.8849	18.3919	17.9971	16.8422	18.1732	18.0386	17.7014	17.828	13.7662	17.5087	17.9382	17.8157	17.5968	17.982	17.9939	17.4926	17.8068	17.7084
P17252	217940	252420	222420	269820	204420	212350	231760	264010	281390	233140	138030	243250	262220	284540	220920	9580.7	277600	253260	251440	290310	261140	244510	273540	245950	17.7336	17.9455	17.7629	18.0416	17.6412	17.6961	17.8223	18.0102	18.1022	17.8308	17.0746	17.8921	18.0004	18.1183	17.7532	13.2259	18.0826	17.9503	17.9399	18.1472	17.9945	17.8995	18.0614	17.908	17.4271
Q96BY6	293090	238180	241130	357900	198980	229530	262360	254590	283520	299390	121180	247440	335820	222460	195830	12261	211090	222540	298880	208230	208090	297300	199840	213140	18.161	17.8617	17.8795	18.4492	17.6023	17.8083	18.0012	17.9578	18.1131	18.1917	16.8868	17.9167	18.3573	17.7632	17.5792	13.5818	17.6875	17.7637	18.1892	17.6678	17.6668	18.1816	17.6085	17.7014	17.8545
O00429	232450	256400	225950	284130	211820	215720	238130	279640	284970	245260	140770	247420	276950	268220	210940	10621	250240	234790	245770	260830	252700	248330	251320	228230	17.8266	17.968	17.7856	18.1162	17.6925	17.7188	17.8614	18.0932	18.1205	17.904	17.103	17.9166	18.0793	18.0331	17.6865	13.3746	17.933	17.841	17.9069	17.9928	17.9471	17.9219	17.9392	17.8001	17.5201
Q3ZCQ8	203830	219020	290860	257490	175290	270720	219060	235450	384320	220650	124450	323850	256790	227570	279000	7707.4	212740	305620	236370	219810	314390	234750	237380	304870	17.637	17.7407	18.15	17.9742	17.4194	18.0464	17.741	17.8451	18.5519	17.7514	16.9252	18.305	17.9702	17.796	18.0899	12.912	17.6987	18.2214	17.8507	17.7459	18.2622	17.8408	17.8568	18.2178	17.3306
Q16643	222270	231580	278480	299110	186920	251200	238970	237160	339750	239560	122030	289420	274100	211550	233770	13182	210180	261090	246650	208410	255870	252420	237170	244540	17.762	17.8212	18.0872	18.1903	17.5121	17.9385	17.8665	17.8555	18.3741	17.87	16.8969	18.1428	18.0643	17.6906	17.8347	13.6863	17.6813	17.9942	17.9121	17.6691	17.9651	17.9455	17.8556	17.8997	17.4555
Q14573	307010	168850	209520	384850	134720	195560	396680	188100	272650	335780	96328	233750	406750	198580	214430	12346	185200	234370	397990	205480	252110	385430	204000	242920	18.2279	17.3654	17.6767	18.5539	17.0396	17.5773	18.5976	17.5211	18.0567	18.3572	16.5557	17.8346	18.6338	17.5994	17.7101	13.5918	17.4987	17.8384	18.6024	17.6486	17.9437	18.5561	17.6382	17.8901	17.9215
P51149	243620	236170	260910	291640	191780	234720	240800	251930	309540	252340	125270	267610	278110	238840	218780	11495	223290	251660	251680	230800	248390	252060	229010	242660	17.8943	17.8495	17.9932	18.1538	17.5491	17.8406	17.8775	17.9427	18.2398	17.945	16.9347	18.0298	18.0853	17.8657	17.7391	13.4887	17.7686	17.9411	17.9412	17.8163	17.9222	17.9434	17.8051	17.8886	17.5878
Q96GQ7	263420	266390	166880	326940	228100	162470	281310	306570	221800	294960	151300	192510	324800	292440	160480	16463	277180	177900	289300	290020	180650	289600	263300	177990	18.007	18.0232	17.3485	18.3187	17.7993	17.3098	18.1018	18.2259	17.7589	18.1702	17.2071	17.5546	18.3092	18.1578	17.292	14.0069	18.0805	17.4407	18.1422	18.1458	17.4628	18.1437	18.0063	17.4414	17.7006
Q16204	183450	203240	312340	226860	171980	297070	200440	222590	395590	203350	114700	348590	239400	212860	296150	12158	202210	335580	218420	210210	340200	209220	217490	336320	17.485	17.6328	18.2528	17.7914	17.3919	18.1804	17.6128	17.764	18.5936	17.6336	16.8075	18.4112	17.8691	17.6995	18.176	13.5696	17.6255	18.3563	17.7367	17.6815	18.376	17.6747	17.7306	18.3595	17.1786
Q9UNF0	291500	184330	244750	377760	139130	228750	316880	193080	312670	319740	99236	267840	360980	187490	227560	15936	172910	242620	329750	178320	244870	331930	187930	234510	18.1531	17.4919	17.9009	18.5271	17.0861	17.8034	18.2736	17.5588	18.2543	18.2865	16.5986	18.031	18.4616	17.5165	17.7959	13.96	17.3997	17.8883	18.331	17.4441	17.9017	18.3405	17.5198	17.8393	17.8467
P08621	263130	219710	207350	357800	188210	201160	301760	242600	257440	292130	121800	230040	343470	231980	185790	9947.2	240810	224830	319550	237660	229250	303800	232630	215380	18.0054	17.7452	17.6617	18.4488	17.522	17.618	18.203	17.8882	17.9739	18.1563	16.8942	17.8115	18.3898	17.8236	17.5033	13.2801	17.8775	17.7785	18.2857	17.8585	17.8066	18.2128	17.8277	17.7165	17.699
Q9Y2A7	300480	166490	220470	375090	136090	217640	346460	188160	285240	336980	94324	250320	381170	198990	220500	14834	182740	246720	347550	188140	258920	354040	179040	235950	18.1969	17.3451	17.7502	18.5169	17.0542	17.7316	18.4023	17.5216	18.1218	18.3623	16.5253	17.9334	18.5401	17.6023	17.7504	13.8566	17.4794	17.9125	18.4069	17.5214	17.9821	18.4336	17.4499	17.8481	17.8905
P45973	148950	244600	260870	222030	208720	250670	215310	296920	362530	193360	142860	309440	218610	281230	268810	7236.8	260320	293460	188350	297960	318570	215920	244030	271800	17.1845	17.9001	17.993	17.7604	17.6712	17.9354	17.7161	18.1797	18.4677	17.5609	17.1242	18.2393	17.738	18.1014	18.0362	12.8211	17.9899	18.1628	17.5231	18.1848	18.2813	17.7201	17.8967	18.0522	16.878
Q14137	222340	272010	226970	275810	227200	217520	226300	288450	277980	230690	148720	247680	265440	271950	201720	10725	253680	229200	235030	265190	230800	240970	255010	218730	17.7624	18.0533	17.7921	18.0733	17.7936	17.7308	17.7879	18.138	18.0846	17.8156	17.1822	17.9181	18.018	18.053	17.622	13.3887	17.9527	17.8062	17.8425	18.0167	17.8163	17.8785	17.9602	17.7388	17.456
Q7KZ85	261240	232950	232620	321530	189140	222790	264970	251330	292820	277000	127980	250310	284170	232080	205090	14380	204810	217230	259940	221970	232990	280500	216920	212750	17.995	17.8297	17.8276	18.2946	17.5291	17.7653	18.0155	17.9392	18.1597	18.0795	16.9656	17.9334	18.1164	17.8243	17.6459	13.8118	17.6439	17.7289	17.9878	17.76	17.8299	18.0976	17.7268	17.6988	17.6886
Q9H6R4	262050	206930	246660	316400	179570	235810	281820	227800	290030	281050	114320	257600	311910	222420	212720	13991	200530	244230	275150	210580	251200	293700	184180	221740	17.9995	17.6588	17.9122	18.2714	17.4542	17.8473	18.1044	17.7974	18.1458	18.1005	16.8027	17.9748	18.2508	17.7629	17.6986	13.7722	17.6135	17.8979	18.0699	17.684	17.9385	18.164	17.4908	17.7585	17.693
Q6YHK3	199130	194890	235980	253750	158510	222890	266980	228480	319660	231660	114860	276160	270740	260470	250970	12695	236860	262560	245670	272840	300320	265910	213070	257100	17.6034	17.5723	17.8483	17.953	17.2742	17.766	18.0264	17.8017	18.2862	17.8216	16.8095	18.0751	18.0465	17.9908	17.9372	13.632	17.8537	18.0023	17.9064	18.0577	18.1961	18.0206	17.701	17.972	17.2969
P46778	235520	200060	269680	283330	170750	257400	246590	214020	331730	256140	108740	295600	279550	230840	241570	10033	223740	283660	247900	223090	283060	257270	193390	271240	17.8455	17.6101	18.0409	18.1121	17.3815	17.9737	17.9118	17.7074	18.3396	17.9666	16.7305	18.1733	18.0927	17.8165	17.8821	13.2925	17.7715	18.1138	17.9194	17.7673	18.1107	17.9729	17.5612	18.0492	17.539
Q86UE4	222630	210480	230740	286000	172550	223970	289830	237920	294490	244620	121880	257570	301780	228390	224760	8076.7	228190	264960	283410	260750	287050	260320	244060	249120	17.7643	17.6833	17.8159	18.1257	17.3967	17.7729	18.1448	17.8601	18.1679	17.9002	16.8951	17.9746	18.2031	17.8011	17.778	12.9796	17.7999	18.0154	18.1125	17.9923	18.1309	17.9899	17.8969	17.9265	17.4578
Q14254	245440	200840	181400	301680	167310	169650	337910	243850	246230	283850	122400	209900	341340	251080	194640	14103	230320	215190	325420	268340	235030	322110	248190	213550	17.905	17.6157	17.4688	18.2027	17.3522	17.3722	18.3663	17.8956	17.9096	18.1148	16.9012	17.6793	18.3808	17.9378	17.5704	13.7837	17.8133	17.7153	18.3119	18.0337	17.8425	18.2972	17.9211	17.7042	17.5986
Q6NUQ4	222980	190070	241190	284530	155650	233670	266200	219520	307180	248740	112050	274530	298330	225630	242330	11103	221380	280380	268090	228110	276820	270840	221640	277270	17.7666	17.5362	17.8798	18.1182	17.2479	17.8341	18.0222	17.744	18.2287	17.9243	16.7738	18.0666	18.1865	17.7836	17.8866	13.4387	17.7562	18.097	18.0324	17.7994	18.0786	18.0471	17.7579	18.0809	17.4601
Q9Y4I1	265070	191530	214840	329910	160170	203420	303480	225460	275840	295030	110890	241360	349800	225120	217630	11774	207050	237070	307950	223130	245110	319070	209400	233690	18.016	17.5472	17.7129	18.3317	17.2892	17.6341	18.2112	17.7825	18.0735	18.1705	16.7588	17.8808	18.4162	17.7803	17.7315	13.5233	17.6596	17.855	18.2323	17.7675	17.9031	18.2835	17.6759	17.8342	17.7096
O00148	281050	130680	289990	349350	104020	276740	330850	151700	376550	316430	77515	335810	366600	150730	287910	13537	138670	329650	338430	148150	336000	340780	147340	324090	18.1005	16.9957	18.1456	18.4143	16.6665	18.0782	18.3358	17.2109	18.5225	18.2715	16.2422	18.3573	18.4838	17.2016	18.1353	13.7246	17.0813	18.3306	18.3685	17.1767	18.3581	18.3785	17.1688	18.306	17.794
Q92917	243840	282660	189190	309110	240790	177720	251960	323810	242650	265110	150940	211230	282370	274000	177960	12714	253300	187140	257550	276450	202500	272890	258780	177500	17.8956	18.1087	17.5295	18.2378	17.8774	17.4392	17.9428	18.3048	17.8885	18.0162	17.2036	17.6885	18.1072	18.0638	17.4412	13.6341	17.9505	17.5138	17.9745	18.0767	17.6276	18.058	17.9814	17.4375	17.5891
Q9H6T3	254520	236900	226380	312890	200190	219810	255800	251790	291060	274210	123400	252300	303310	220530	203640	11253	218750	229380	279360	219330	230410	272100	224270	217100	17.9574	17.8539	17.7884	18.2553	17.611	17.7459	17.9647	17.9419	18.151	18.0649	16.913	17.9448	18.2104	17.7506	17.6357	13.458	17.7389	17.8074	18.0918	17.7427	17.8138	18.0538	17.7749	17.728	17.651
Q53GQ0	237980	200140	179860	289070	165890	176800	290870	234770	244570	264060	120280	214370	307140	255050	188080	17236	257870	221460	325880	264950	228690	283360	264020	243010	17.8605	17.6107	17.4565	18.1411	17.3399	17.4318	18.15	17.8409	17.8999	18.0105	16.876	17.7097	18.2285	17.9604	17.521	14.0731	17.9763	17.7567	18.314	18.0154	17.803	18.1123	18.0103	17.8907	17.554
P14927	181810	185570	303870	228480	152660	284940	215180	212930	393150	199890	108350	340880	230830	226320	286030	11245	208400	325410	219040	234560	337890	224990	216830	326580	17.4721	17.5016	18.2131	17.8017	17.22	18.1203	17.7152	17.7	18.5847	17.6088	16.7253	18.3789	17.8165	17.788	18.1258	13.457	17.669	18.3119	17.7408	17.8396	18.3662	17.7795	17.7262	18.3171	17.1656
Q9NZU5	288080	206540	251410	369800	171810	240630	257300	213810	297540	300760	109090	271980	335600	195420	212560	10930	192110	251540	303190	177540	225750	292320	199200	241790	18.1361	17.6561	17.9397	18.4964	17.3905	17.8765	17.9731	17.706	18.1827	18.1983	16.7352	18.0531	18.3564	17.5762	17.6975	13.416	17.5516	17.9404	18.2099	17.4378	17.7844	18.1572	17.6039	17.8834	17.8297
Q13573	262600	216690	235850	341420	186880	218180	272940	229630	293160	280840	113150	245470	308060	222630	198260	15405	208880	216530	275470	222130	223440	287610	212560	195740	18.0025	17.7253	17.8475	18.3812	17.5118	17.7352	18.0582	17.809	18.1613	18.0994	16.7879	17.9052	18.2329	17.7643	17.597	13.9111	17.6723	17.7242	18.0715	17.761	17.7695	18.1338	17.6975	17.5786	17.6961
O75976	215390	193150	220570	267320	158080	211960	289740	228900	289330	241490	113160	260420	299440	231570	229330	10229	223590	273660	285070	256900	291790	264230	239630	273070	17.7166	17.5594	17.7509	18.0282	17.2703	17.6934	18.1444	17.8044	18.1424	17.8816	16.788	17.9905	18.1919	17.8211	17.8071	13.3204	17.7705	18.062	18.121	17.9708	18.1546	18.0114	17.8704	18.0589	17.4102
Q9UNF1	194170	223900	234940	238970	183250	229430	246760	256790	317980	221790	129840	272670	244930	268100	245000	12016	234860	251330	215210	272280	293350	243830	222500	237360	17.567	17.7725	17.8419	17.8665	17.4835	17.8077	17.9127	17.9702	18.2786	17.7588	16.9864	18.0568	17.902	18.0324	17.9024	13.5527	17.8414	17.9392	17.7154	18.0547	18.1623	17.8955	17.7634	17.8567	17.2605
Q9NQT8	178150	247490	212060	221170	202450	205510	236070	289170	289130	198520	143960	247190	233060	303620	233770	8537.6	277950	252100	216080	316190	286210	232130	294050	246850	17.4427	17.917	17.6941	17.7548	17.6272	17.6488	17.8489	18.1416	18.1414	17.5989	17.1353	17.9153	17.8303	18.2119	17.8347	13.0596	18.0845	17.9436	17.7212	18.2704	18.1267	17.8246	18.1657	17.9133	17.1363
Q9NU22	223030	243110	270080	281660	198810	259960	204790	258620	327580	222730	131990	283070	241790	238550	240810	11078	214320	258480	210230	221750	261790	229600	220440	238480	17.7669	17.8912	18.043	18.1036	17.601	17.9879	17.6438	17.9805	18.3215	17.7649	17.0101	18.1108	17.8834	17.8639	17.8775	13.4354	17.7094	17.9797	17.6816	17.7586	17.9981	17.8088	17.75	17.8635	17.4604
Q9Y5X3	278130	173930	229650	348710	135740	214620	325490	191440	283880	301680	99602	245080	363280	193710	216400	13764	183010	249240	333540	196110	256080	323690	199150	253950	18.0854	17.4081	17.8091	18.4117	17.0505	17.7114	18.3123	17.5465	18.1149	18.2027	16.6039	17.9029	18.4707	17.5635	17.7233	13.7486	17.4816	17.9272	18.3475	17.5813	17.9662	18.3043	17.6035	17.9542	17.779
Q8TAQ2	256600	182190	227460	307640	145510	218780	296280	201860	300490	285120	100970	260170	327640	202900	233980	14692	185860	250500	297680	209310	268750	303600	200300	250440	17.9692	17.4751	17.7953	18.2309	17.1508	17.7391	18.1766	17.623	18.197	18.1212	16.6236	17.9891	18.3218	17.6304	17.836	13.8427	17.5039	17.9345	18.1834	17.6753	18.0359	18.2118	17.6118	17.9341	17.6627
Q9Y4E1	274590	222940	195020	342700	182840	194620	300240	230580	243320	297700	114810	211220	347270	227510	180810	13929	216650	201580	329620	231010	209050	306760	238040	204080	18.0669	17.7663	17.5733	18.3866	17.4802	17.5703	18.1958	17.8149	17.8925	18.1835	16.8089	17.6884	18.4057	17.7956	17.4641	13.7658	17.725	17.621	18.3304	17.8176	17.6735	18.2268	17.8608	17.6388	17.7605
Q8TAT6	271070	191930	226220	332690	160750	221680	278980	203240	272100	281740	107060	246310	318780	217050	212950	14774	209280	243500	292390	205080	240840	299700	203560	232980	18.0483	17.5502	17.7874	18.3438	17.2945	17.7581	18.0898	17.6328	18.0538	18.104	16.7081	17.9101	18.2822	17.7277	17.7002	13.8508	17.6751	17.8936	18.1575	17.6458	17.8777	18.1932	17.6351	17.8298	17.7419
Q969X6	217530	244590	254200	259400	204150	245760	208520	261950	310970	220760	126670	275940	245390	243000	231510	10726	229320	261170	220020	236650	258150	218990	233950	252410	17.7309	17.9	17.9556	17.9848	17.6393	17.9069	17.6698	17.9989	18.2464	17.7521	16.9507	18.074	17.9047	17.8906	17.8207	13.3888	17.807	17.9946	17.7473	17.8524	17.9779	17.7405	17.8358	17.9454	17.4244
Q7Z478	204060	227000	308270	267850	187220	290830	213310	252480	393790	210990	122970	325720	207140	237430	279030	11612	190140	255860	178580	232470	303850	231080	178600	234170	17.6386	17.7923	18.2338	18.0311	17.5144	18.1498	17.7026	17.9458	18.5871	17.6868	16.9079	18.3133	17.6602	17.8571	18.0901	13.5033	17.5367	17.965	17.4462	17.8267	18.213	17.818	17.4464	17.8372	17.3322
O14744	197560	275120	245840	243230	235530	244660	194200	297780	300870	214320	154510	277200	224890	279530	226870	6856.1	258130	256210	209170	256800	251040	215820	254010	244630	17.5919	18.0697	17.9074	17.892	17.8456	17.9004	17.5672	18.1839	18.1988	17.7094	17.2373	18.0806	17.7789	18.0926	17.7915	12.7432	17.9777	17.967	17.6743	17.9703	17.9376	17.7195	17.9545	17.9002	17.2855
Q6PD62	258930	191070	274900	327700	161010	266890	276140	209110	348280	280360	105150	300520	302340	195470	253990	7288.2	176250	275920	282430	183690	286570	291510	173420	255680	17.9822	17.5437	18.0685	18.322	17.2968	18.0259	18.075	17.6739	18.4099	18.0969	16.6821	18.1971	18.2058	17.5766	17.9544	12.8313	17.4273	18.0739	18.1075	17.4869	18.1285	18.1532	17.4039	17.964	17.6758
O00299	248970	219660	229900	309380	192790	219040	261390	239320	287750	258480	120160	247150	306810	217610	199110	10781	215410	233010	288800	224700	235490	265630	229000	227210	17.9256	17.7449	17.8106	18.239	17.5567	17.7408	17.9958	17.8686	18.1345	17.9797	16.8746	17.915	18.227	17.7314	17.6032	13.3962	17.7167	17.83	18.1397	17.7776	17.8453	18.0191	17.805	17.7937	17.6192
P53999	199350	265420	224040	252300	220580	218290	233550	289230	293800	207450	136400	249180	249010	259460	216100	7858.3	246010	246300	228320	268000	264780	232140	270770	234880	17.6049	18.0179	17.7734	17.9448	17.7509	17.7359	17.8334	18.1419	18.1645	17.6624	17.0575	17.9268	17.9258	17.9852	17.7213	12.94	17.9084	17.9101	17.8007	18.0319	18.0144	17.8246	18.0467	17.8416	17.2985
Q05209	227380	189530	247480	282520	153260	230750	263600	205390	307240	244800	103150	269420	296840	198310	239370	12398	197140	274590	287710	210020	279980	256780	222970	286180	17.7947	17.5321	17.917	18.108	17.2256	17.816	18.008	17.648	18.229	17.9012	16.6544	18.0395	18.1793	17.5974	17.8689	13.5978	17.5889	18.0669	18.1343	17.6802	18.095	17.9702	17.7665	18.1266	17.4883
Q5VYK3	250550	149550	319510	296340	122930	301240	267670	168350	386750	268080	82568	336440	307100	165070	291020	9678.9	156400	338110	288550	173860	333880	273110	162840	327330	17.9347	17.1903	18.2855	18.1769	16.9075	18.2006	18.0301	17.3611	18.561	18.0323	16.3333	18.36	18.2283	17.3327	18.1508	13.2406	17.2549	18.3671	18.1385	17.4076	18.349	18.0591	17.3131	18.3204	17.6283
P42765	202620	180170	247330	258800	158200	231120	284900	212890	335600	244360	103510	286230	281630	208650	247800	12919	185240	282090	259400	224570	307660	275620	185500	274960	17.6284	17.459	17.9161	17.9815	17.2714	17.8183	18.1201	17.6997	18.3564	17.8986	16.6594	18.1268	18.1034	17.6707	17.9188	13.6572	17.499	18.1058	17.9848	17.7768	18.231	18.0723	17.5011	18.0689	17.322
P20340	173680	230620	251020	217660	188960	239420	210620	253470	314900	196150	132710	280760	231320	261510	238350	8087.8	257330	292320	225220	267220	280680	209540	276650	295800	17.4061	17.8152	17.9374	17.7317	17.5277	17.8692	17.6843	17.9515	18.2645	17.5816	17.0179	18.099	17.8195	17.9965	17.8627	12.9815	17.9733	18.1572	17.781	18.0277	18.0986	17.6769	18.0777	18.1743	17.0996
P16144	219320	177800	235760	276940	150580	226840	307680	207200	314040	250510	102870	272700	302530	204760	246340	10997	187650	267260	274110	219330	304010	302200	205230	264740	17.7427	17.4399	17.847	18.0792	17.2002	17.7913	18.2311	17.6607	18.2606	17.9345	16.6505	18.057	18.2067	17.6436	17.9103	13.4248	17.5177	18.0279	18.0644	17.7427	18.2138	18.2051	17.6469	18.0142	17.4362
P26358	248390	260340	203490	341690	215770	189390	255960	280510	251600	272900	139840	212830	285530	261140	173400	16005	229260	188620	246190	244770	191760	282230	224100	171430	17.9222	17.99	17.6346	18.3823	17.7191	17.531	17.9656	18.0977	17.9408	18.058	17.0934	17.6993	18.1233	17.9945	17.4037	13.9662	17.8066	17.5251	17.9094	17.9011	17.5489	18.1065	17.7738	17.3873	17.6158
Q9NUQ9	194680	244320	203470	250000	204770	196610	242180	279260	262450	222710	141680	227820	266280	272080	200210	11346	259370	235390	240520	272500	238300	247280	274350	225810	17.5707	17.8984	17.6345	17.9316	17.6436	17.585	17.8857	18.0912	18.0017	17.7648	17.1123	17.7975	18.0226	18.0537	17.6112	13.4699	17.9847	17.8447	17.8758	18.0559	17.8624	17.9158	18.0657	17.7847	17.2643
P46060	401070	184010	176190	501230	142370	163270	384780	187930	218580	394680	95626	181910	460780	180080	162120	26392	172150	173590	416520	172290	178460	415380	191060	168290	18.6135	17.4894	17.4268	18.9351	17.1193	17.3169	18.5537	17.5198	17.7378	18.5903	16.5451	17.4729	18.8137	17.4583	17.3067	14.6878	17.3933	17.4053	18.668	17.3945	17.4452	18.6641	17.5437	17.3606	18.3071
Q9BV44	224340	233840	247240	265790	189780	238440	226490	248650	300540	235410	123940	263620	269260	233940	216040	9943.5	225080	252530	240760	229810	252150	242890	228640	246170	17.7753	17.8352	17.9156	18.0199	17.534	17.8633	17.7891	17.9238	18.1972	17.8448	16.9193	18.0081	18.0386	17.8358	17.7209	13.2795	17.7801	17.9461	17.8772	17.8101	17.9439	17.8899	17.8027	17.9093	17.4689
O76003	260300	200940	232360	330210	154440	219400	259860	213490	300900	266880	111460	254060	303260	209550	212340	16502	199790	234460	262810	197910	233550	277160	212280	230480	17.9898	17.6164	17.826	18.333	17.2367	17.7432	17.9874	17.7038	18.1989	18.0258	16.7662	17.9548	18.2102	17.6769	17.696	14.0104	17.6081	17.839	18.0037	17.5945	17.8334	18.0804	17.6956	17.8143	17.6834
O60231	225650	266170	205910	270830	227070	201450	220160	294550	258100	231000	152120	233790	261590	285320	196610	9915	264090	214000	230090	266290	219590	236790	259570	202860	17.7837	18.022	17.6517	18.047	17.7928	17.6201	17.7482	18.1682	17.9776	17.8175	17.2149	17.8349	17.9969	18.1222	17.585	13.2754	18.0107	17.7073	17.8118	18.0226	17.7445	17.8532	17.9858	17.6301	17.4773
Q13247	290980	211630	206160	366110	180770	189860	289390	222860	244020	308500	110100	216320	343430	220890	173020	15884	223260	200190	315220	227560	197600	307020	205140	187930	18.1506	17.6912	17.6534	18.4819	17.4638	17.5346	18.1427	17.7658	17.8966	18.2349	16.7485	17.7228	18.3897	17.753	17.4006	13.9553	17.7684	17.611	18.266	17.7959	17.5922	18.228	17.6462	17.5198	17.8441
P13861	141090	303420	240550	181490	247190	229010	173910	332420	306200	162100	168800	262850	190780	337390	230340	7673.6	306340	261370	176760	347210	264910	175180	313990	257240	17.1063	18.211	17.876	17.4695	17.9153	17.8051	17.408	18.3426	18.2241	17.3065	17.365	18.0039	17.5416	18.3641	17.8134	12.9057	18.2248	17.9957	17.4314	18.4054	18.0151	17.4185	18.2604	17.9728	16.7998
P29218	246300	178210	281590	291370	150160	263130	269490	190970	342690	266010	95992	295090	301330	178930	248440	10300	178360	287670	282060	180940	294680	270550	176080	290120	17.9101	17.4432	18.1032	18.1525	17.1961	18.0054	18.0399	17.543	18.3865	18.0211	16.5506	18.1708	18.201	17.449	17.9225	13.3304	17.4444	18.1341	18.1056	17.4652	18.1688	18.0455	17.4259	18.1463	17.6036
P06493	221450	259910	245370	260580	218630	240350	210200	268350	293450	216410	130300	251910	227810	252420	212160	14931	225170	232040	202450	239700	241640	227690	218620	219220	17.7566	17.9877	17.9046	17.9914	17.7381	17.8748	17.6814	18.0338	18.1628	17.7234	16.9915	17.9425	17.7975	17.9455	17.6948	13.866	17.7807	17.824	17.6272	17.8709	17.8825	17.7967	17.7381	17.742	17.4502
P50213	256810	210730	197100	316320	175750	182740	309400	238620	244650	286930	120330	210900	335360	229410	186140	14073	215010	204440	299240	228180	214680	300790	238530	204770	17.9703	17.685	17.5886	18.271	17.4232	17.4794	18.2391	17.8644	17.9004	18.1303	16.8766	17.6862	18.3554	17.8076	17.506	13.7806	17.714	17.6413	18.1909	17.7998	17.7118	18.1984	17.8638	17.6436	17.6639
Q8IUC4	186800	196350	261380	227740	160190	261870	233500	233530	355170	197190	116340	310530	224560	246750	303350	8488.7	200190	285790	205860	255310	345200	239730	208060	283290	17.5111	17.5831	17.9958	17.797	17.2894	17.9985	17.8331	17.8332	18.4382	17.5892	16.828	18.2444	17.7767	17.9127	18.2106	13.0513	17.611	18.1246	17.6513	17.9619	18.3971	17.8711	17.6666	18.1119	17.2047
Q9NQW7	218840	179660	268170	269810	146810	250960	252300	196810	337460	239710	98869	289900	281150	203740	256450	12200	188680	289860	262950	193400	292530	260390	193770	287940	17.7395	17.4549	18.0328	18.0416	17.1636	17.9371	17.9448	17.5864	18.3644	17.8709	16.5932	18.1452	18.101	17.6364	17.9683	13.5746	17.5256	18.145	18.0044	17.5612	18.1582	17.9903	17.564	18.1354	17.4331
P30086	167490	221430	241570	222670	185520	223100	230550	251810	311730	195460	127240	265760	233940	276080	235250	9715.5	257070	257950	207130	294860	290210	222800	251710	250040	17.3537	17.7565	17.8821	17.7645	17.5012	17.7673	17.8147	17.942	18.2499	17.5765	16.9572	18.0198	17.8358	18.0747	17.8438	13.2461	17.9718	17.9767	17.6602	18.1697	18.1467	17.7654	17.9414	17.9318	17.0473
Q5JRA6	200560	197430	247920	250450	163120	232720	226390	216340	315200	222290	110030	280930	270810	220620	232540	9951.2	230490	275650	262530	232090	271740	239690	239920	289240	17.6137	17.591	17.9195	17.9342	17.3156	17.8282	17.7885	17.7229	18.2659	17.7621	16.7475	18.0999	18.0469	17.7512	17.8271	13.2807	17.8143	18.0725	18.0021	17.8243	18.0519	17.8708	17.8722	18.1419	17.3072
Q8WU90	234580	214250	263940	299150	185660	244400	241630	226600	320910	252320	108630	278340	275860	201320	217390	12362	193850	238470	244910	207220	241980	249710	196030	226080	17.8397	17.7089	18.0099	18.1905	17.5023	17.8989	17.8824	17.7898	18.2918	17.9449	16.7291	18.0865	18.0736	17.6191	17.7299	13.5936	17.5646	17.8634	17.9019	17.6608	17.8845	17.9299	17.5807	17.7865	17.5333
Q6IBS0	320300	145610	228240	397630	122310	218670	365900	164680	293740	356120	81515	256590	399360	155190	222570	14550	143110	243670	368820	161230	266120	372080	145040	245960	18.2891	17.1517	17.8002	18.6011	16.9002	17.7384	18.4811	17.3293	18.1642	18.442	16.3148	17.9691	18.6073	17.2437	17.7639	13.8287	17.1268	17.8946	18.4926	17.2988	18.0217	18.5053	17.1461	17.9081	17.9826
Q15424	221330	231550	218480	302730	194480	201410	244230	247450	260000	241650	128390	229520	274560	243150	189390	10660	238720	219070	266710	251060	219730	255560	253490	210490	17.7558	17.821	17.7371	18.2077	17.5693	17.6198	17.8979	17.9168	17.9882	17.8826	16.9702	17.8083	18.0668	17.8915	17.531	13.3799	17.865	17.741	18.0249	17.9377	17.7454	17.9633	17.9516	17.6834	17.4494
P19105	220270	200070	266960	276770	164150	250220	241560	208170	315550	237060	109010	278480	271550	204020	235910	11815	190610	264020	239430	205080	266400	247640	208240	251790	17.7489	17.6101	18.0263	18.0783	17.3247	17.9328	17.882	17.6674	18.2675	17.8549	16.7341	18.0872	18.0509	17.6384	17.8479	13.5283	17.5403	18.0103	17.8692	17.6458	18.0232	17.9179	17.6679	17.9419	17.4425
Q9UGI8	272080	179300	235060	336680	147780	221700	286070	189560	283700	283150	97819	258530	355620	179450	207690	10345	190500	270820	314650	181390	243430	289460	197040	252640	18.0537	17.452	17.8427	18.361	17.1731	17.7582	18.126	17.5323	18.114	18.1112	16.5778	17.98	18.44	17.4532	17.6641	13.3366	17.5394	18.047	18.2634	17.4687	17.8931	18.143	17.5881	17.9467	17.7472
Q96AC1	249630	215880	222480	311800	179180	207920	258340	233150	271740	262340	115620	232570	295600	232280	195550	11507	222370	223720	262680	225460	227470	262290	208330	214800	17.9294	17.7199	17.7633	18.2503	17.4511	17.6657	17.9789	17.8309	18.0519	18.0011	16.819	17.8273	18.1733	17.8255	17.5772	13.4902	17.7626	17.7713	18.0029	17.7825	17.7953	18.0008	17.6685	17.7126	17.623
O15212	248160	201140	244950	304810	167210	222960	242970	214510	298100	263310	106410	264300	300390	194700	206670	18000	181330	235040	266780	185530	229530	262720	192130	225790	17.9209	17.6178	17.9021	18.2176	17.3513	17.7664	17.8904	17.7107	18.1854	18.0064	16.6993	18.0118	18.1965	17.5709	17.657	14.1357	17.4683	17.8425	18.0253	17.5013	17.8083	18.0032	17.5517	17.7846	17.6145
Q8NFC6	254770	201030	226200	322150	168370	215890	271390	219560	285590	265550	107620	245560	312600	210990	211290	10579	193450	227110	278400	216990	245940	282810	202270	214820	17.9588	17.6171	17.7872	18.2974	17.3613	17.7199	18.05	17.7443	18.1236	18.0186	16.7156	17.9057	18.254	17.6868	17.6889	13.3689	17.5616	17.793	18.0868	17.7273	17.9079	18.1095	17.6259	17.7128	17.6524
Q8WVM8	242020	193690	221090	294340	157830	208810	272170	216090	280840	267300	106700	240550	323070	207690	208770	9763.5	213630	250770	301040	206770	242400	280420	218900	246390	17.8848	17.5634	17.7543	18.1671	17.268	17.6718	18.0541	17.7213	18.0994	18.0281	16.7032	17.876	18.3015	17.6641	17.6716	13.2532	17.7048	17.936	18.1996	17.6577	17.887	18.0972	17.7399	17.9106	17.5783
P54652	234320	215740	238940	301310	177660	233570	242460	225970	292710	243990	117930	253490	265530	226480	213600	10174	209670	240200	237350	227070	247970	248600	214850	229090	17.8381	17.7189	17.8663	18.2009	17.4388	17.8335	17.8874	17.7858	18.1591	17.8965	16.8476	17.9516	18.0185	17.789	17.7046	13.3126	17.6778	17.8739	17.8567	17.7928	17.9198	17.9235	17.713	17.8056	17.5317
Q99714	218370	234160	188000	269820	191480	181360	261910	269180	245620	240900	129880	218390	275260	262670	193930	13146	230530	205240	260180	263900	226190	265630	233330	210470	17.7364	17.8371	17.5204	18.0416	17.5468	17.4685	17.9987	18.0382	17.9061	17.8781	16.9868	17.7365	18.0704	18.0029	17.5652	13.6823	17.8146	17.647	17.9892	18.0096	17.7872	18.0191	17.832	17.6833	17.43
Q92769	300740	268540	136690	383790	225660	129180	322230	299280	168380	322770	142160	148110	352720	281740	128290	18333	260110	139740	325760	280540	146480	343350	257760	136750	18.1982	18.0348	17.0605	18.55	17.7838	16.979	18.2977	18.1911	17.3614	18.3001	17.1172	17.1763	18.4282	18.104	16.969	14.1622	17.9888	17.0924	18.3134	18.0978	17.1603	18.3893	17.9757	17.0612	17.8917
P60953	185220	267480	233610	219250	236270	218850	206360	287840	280100	206830	137640	248960	229540	255510	203040	10122	256670	234220	211840	271610	238150	213080	246910	230050	17.4989	18.0291	17.8337	17.7422	17.8501	17.7396	17.6548	18.1349	18.0956	17.6581	17.0705	17.9256	17.8084	17.963	17.6314	13.3052	17.9696	17.8375	17.6926	18.0512	17.8615	17.701	17.9136	17.8116	17.1924
Q13151	198040	223530	227390	262620	191700	209630	227740	247980	290010	215350	125970	239890	254530	253600	209880	9999.7	235180	241950	236270	253260	245180	239870	244960	233250	17.5954	17.7701	17.7948	18.0026	17.5485	17.6775	17.797	17.9199	18.1457	17.7163	16.9427	17.872	17.9575	17.9522	17.6792	13.2877	17.8434	17.8843	17.8501	17.9503	17.9035	17.8719	17.9022	17.8315	17.289
P46977	182400	210470	230560	229660	172590	224200	223540	238560	309740	207680	123160	272880	247160	256390	236290	4386	257790	292110	255920	264310	287200	219890	291550	311170	17.4767	17.6833	17.8148	17.8091	17.397	17.7744	17.7702	17.864	18.2407	17.664	16.9102	18.0579	17.9151	17.968	17.8502	12.0987	17.9758	18.1562	17.9653	18.0119	18.1317	17.7464	18.1534	18.2473	17.1703
Q53GS9	230460	282890	167730	280800	232180	159170	244620	311010	217100	248850	157200	186140	266080	309040	161670	11627	274190	171370	232400	318520	199910	253710	281540	165060	17.8142	18.1099	17.3558	18.0992	17.8249	17.2802	17.9002	18.2466	17.728	17.9249	17.2622	17.506	18.0215	18.2374	17.3027	13.5052	18.0648	17.3868	17.8263	18.281	17.609	17.9528	18.103	17.3326	17.5077
O95071	263690	250360	167260	308090	206330	157650	297070	272560	201910	283950	136190	182970	320690	259750	154290	17322	240730	169920	279200	250560	179950	302070	244110	159400	18.0085	17.9336	17.3517	18.233	17.6546	17.2664	18.1804	18.0562	17.6234	18.1153	17.0553	17.4812	18.2908	17.9868	17.2353	14.0803	17.8771	17.3745	18.0909	17.9348	17.4572	18.2045	17.8972	17.2823	17.702
O00541	203660	275670	217660	252220	229340	209240	198200	300220	266840	211150	143130	238400	237410	261990	193350	8659	261670	232830	221050	260010	221130	216800	251990	228630	17.6358	18.0726	17.7317	17.9443	17.8071	17.6748	17.5966	18.1957	18.0256	17.6879	17.127	17.863	17.857	17.9992	17.5609	13.08	17.9974	17.8289	17.754	17.9882	17.7545	17.726	17.943	17.8027	17.3294
O75351	232570	184950	258800	288600	152930	244610	252920	200110	331790	241750	98327	283450	287410	182740	234430	12794	175170	269150	252380	190920	283200	265080	178870	260790	17.8273	17.4968	17.9815	18.1387	17.2225	17.9001	17.9483	17.6104	18.3399	17.8832	16.5853	18.1127	18.1328	17.4794	17.8388	13.6432	17.4184	18.0381	17.9452	17.5426	18.1115	18.0161	17.4486	17.9925	17.5209
P53992	227410	214400	191030	277590	177360	183010	275430	247650	254810	259940	126010	219450	298970	244120	191060	10381	231290	214600	279400	242480	227480	276550	248450	212850	17.7949	17.7099	17.5434	18.0826	17.4363	17.4816	18.0713	17.9179	17.9591	17.9878	16.9432	17.7435	18.1896	17.8972	17.5437	13.3417	17.8193	17.7113	18.092	17.8875	17.7954	18.0772	17.9226	17.6995	17.4885
O75937	182930	258940	220310	229970	217260	206060	219690	284360	270450	212490	138910	243140	235000	281490	190580	9845.5	262410	214670	213400	286600	233020	224970	274410	209390	17.4809	17.9823	17.7492	17.8111	17.7291	17.6527	17.7451	18.1174	18.045	17.697	17.0838	17.8914	17.8423	18.1027	17.54	13.2652	18.0015	17.7118	17.7032	18.1287	17.8301	17.7794	18.066	17.6758	17.1745
Q9Y5K6	274420	185890	198390	336990	154250	192710	310180	200080	247250	303000	100170	220090	359400	192130	179030	14117	197840	217650	353810	196500	207180	319780	219480	211400	18.066	17.5041	17.598	18.3623	17.2349	17.5561	18.2427	17.6102	17.9156	18.209	16.6121	17.7477	18.4552	17.5517	17.4498	13.7851	17.594	17.7317	18.4326	17.5842	17.6605	18.2867	17.7437	17.6896	17.7596
Q13418	198520	233900	242230	243550	192640	231570	209190	258210	302770	209320	130290	263270	228660	251510	226250	8914.7	225710	246140	213470	249930	259130	218340	235710	249450	17.5989	17.8355	17.886	17.8939	17.5555	17.8211	17.6745	17.9782	18.2079	17.6754	16.9914	18.0062	17.8028	17.9403	17.7876	13.122	17.7841	17.9091	17.7037	17.9312	17.9833	17.7362	17.8467	17.9284	17.2925
P35573	265950	167470	212360	330640	136490	204140	310040	189940	275400	287960	96513	242270	340520	191360	214570	13543	178220	240860	302920	196410	258830	320180	180770	233690	18.0208	17.3535	17.6962	18.3349	17.0584	17.6392	18.2421	17.5352	18.0712	18.1355	16.5584	17.8863	18.3774	17.5459	17.7111	13.7253	17.4433	17.8778	18.2086	17.5835	17.9816	18.2885	17.4638	17.8342	17.7144
Q9BYT8	239970	219750	206430	293000	180240	194550	259830	239910	257990	251020	127330	221840	283650	259190	198490	7121.1	249790	218170	261750	252090	226440	274520	248920	218180	17.8725	17.7455	17.6553	18.1605	17.4596	17.5698	17.9872	17.8721	17.977	17.9374	16.9582	17.7592	18.1138	17.9837	17.5987	12.7979	17.9304	17.7351	17.9978	17.9436	17.7888	18.0666	17.9253	17.7352	17.5661
Q6P1J9	241440	244580	219920	285820	201190	203520	250160	264230	262460	257570	130090	227150	277850	246060	184260	8725.5	229930	212380	253440	233650	214880	263090	215880	202130	17.8813	17.8999	17.7466	18.1247	17.6182	17.6348	17.9325	18.0114	18.0017	17.9746	16.9892	17.7933	18.0839	17.9087	17.4914	13.091	17.8108	17.6963	17.9513	17.834	17.7132	18.0052	17.7199	17.6249	17.5749
O94979	270390	199510	167910	340320	158620	163660	318680	223500	218320	306670	114280	191630	348940	239440	174370	13327	222000	193950	325650	231930	201860	335070	228720	191220	18.0447	17.6061	17.3573	18.3765	17.2752	17.3203	18.2817	17.7699	17.7361	18.2263	16.8022	17.548	18.4126	17.8693	17.4118	13.7021	17.7602	17.5653	18.313	17.8233	17.623	18.3541	17.8032	17.5449	17.7382
Q13451	181470	231120	227670	232620	189220	219080	213990	256830	302710	197410	131110	260630	237620	248070	228690	8258.8	237060	249670	221280	259550	271140	219650	259320	257020	17.4694	17.8183	17.7966	17.8276	17.5297	17.7411	17.7072	17.9705	18.2076	17.5908	17.0004	17.9916	17.8583	17.9204	17.803	13.0117	17.8549	17.9297	17.7555	17.9857	18.0487	17.7448	17.9844	17.9715	17.1629
Q69YN2	272980	165680	240630	339750	137080	233690	305190	184520	301610	288150	91142	265220	333160	175630	229970	12066	161030	251000	300570	170970	268790	313160	165370	235830	18.0584	17.338	17.8765	18.3741	17.0647	17.8342	18.2193	17.4934	18.2023	18.1365	16.4758	18.0168	18.3459	17.4222	17.8111	13.5587	17.297	17.9373	18.1973	17.3834	18.0361	18.2565	17.3353	17.8474	17.752
Q9Y6D5	174540	256920	212780	213670	213460	208720	192050	289440	274180	191250	151920	241260	225760	290070	211960	7934.2	280750	237320	212190	285660	236900	205650	303060	239900	17.4132	17.971	17.699	17.705	17.7036	17.6712	17.5511	18.1429	18.0648	17.5451	17.213	17.8802	17.7844	18.146	17.6934	12.9539	18.0989	17.8565	17.695	18.1239	17.8539	17.6498	18.2092	17.8721	17.1068
Q07020	179970	217560	253430	221300	183340	233160	212180	251580	298030	207830	126550	273700	230820	243200	224620	12135	224940	262840	214540	234550	267190	218900	218700	244180	17.4574	17.7311	17.9512	17.7556	17.4842	17.831	17.6949	17.9407	18.1851	17.665	16.9493	18.0622	17.8164	17.8918	17.7771	13.5669	17.7792	18.0038	17.7109	17.8395	18.0275	17.7399	17.7386	17.8976	17.151
Q92615	185850	215520	282310	233050	174800	257450	189800	223900	342610	196990	113930	294440	229560	224800	249630	9041.8	216770	283090	212390	222580	282470	207160	223670	287860	17.5038	17.7175	18.1069	17.8303	17.4153	17.9739	17.5341	17.7725	18.3862	17.5878	16.7978	18.1676	17.8085	17.7783	17.9294	13.1424	17.7258	18.1109	17.6964	17.764	18.1077	17.6604	17.771	18.135	17.1973
Q8TEM1	210160	185800	207310	268710	150270	194570	285620	217490	276380	238660	104660	240630	287080	223470	228100	11862	209060	242390	275160	228890	274980	271740	217840	244520	17.6811	17.5034	17.6614	18.0357	17.1972	17.5699	18.1237	17.7306	18.0763	17.8646	16.6754	17.8765	18.1311	17.7697	17.7993	13.5341	17.6736	17.887	18.0699	17.8043	18.069	18.0519	17.7329	17.8996	17.3747
Q9UNH7	293400	200240	169890	365620	165220	161180	316860	223400	209300	323280	116290	183210	374680	218280	157950	13387	219490	184280	354110	215720	186130	323810	238150	184260	18.1625	17.6114	17.3742	18.48	17.334	17.2983	18.2735	17.7693	17.6752	18.3024	16.8274	17.4831	18.5153	17.7358	17.2691	13.7085	17.7438	17.4915	18.4338	17.7188	17.506	18.3048	17.8615	17.4914	17.8561
Q92797	206660	242630	231380	258970	197800	220750	202780	271010	293110	214200	135810	250370	239750	256920	216440	8093.3	234100	230950	214170	246100	244470	220570	240100	224740	17.6569	17.8884	17.8199	17.9824	17.5937	17.7521	17.6296	18.048	18.1611	17.7086	17.0512	17.9337	17.8712	17.971	17.7236	12.9825	17.8368	17.8172	17.7084	17.9089	17.8993	17.7509	17.8733	17.7779	17.3505
P62917	278680	171240	210800	358460	153130	201700	314090	195130	260230	320900	96244	224570	361670	186240	187060	17340	177360	213490	317160	189760	215010	325390	165820	191540	18.0882	17.3857	17.6855	18.4515	17.2244	17.6219	18.2608	17.5741	17.9894	18.2918	16.5544	17.7768	18.4643	17.5068	17.5131	14.0818	17.4363	17.7038	18.2749	17.5338	17.714	18.3118	17.3393	17.5473	17.7818
P49419	240390	167090	194910	304120	140340	179710	344100	190880	265410	270120	95448	220350	318880	215890	206770	12858	201740	224960	296710	249090	269160	321250	194190	219950	17.875	17.3503	17.5724	18.2143	17.0986	17.4553	18.3925	17.5423	18.0179	18.0432	16.5424	17.7494	18.2827	17.7199	17.6577	13.6504	17.6221	17.7793	18.1787	17.9263	18.0381	18.2933	17.5671	17.7468	17.5686
O60437	179070	174070	255100	221150	144260	236940	235100	201400	333760	202690	103050	289480	237330	226120	271460	7799.7	206530	297360	228480	248630	335760	231970	227500	324760	17.4502	17.4093	17.9607	17.7547	17.1383	17.8542	17.8429	17.6197	18.3485	17.6289	16.653	18.1431	17.8565	17.7867	18.0504	12.9292	17.656	18.1819	17.8017	17.9236	18.3571	17.8236	17.7955	18.309	17.1437
P55036	231650	192050	254450	288390	158880	237130	243930	200480	314310	251380	101130	267740	283790	186560	223180	12008	176830	245240	247390	219260	277630	248230	182050	241380	17.8216	17.5511	17.957	18.1377	17.2776	17.8553	17.8961	17.6131	18.2618	17.9395	16.6259	18.0305	18.1145	17.5093	17.7678	13.5517	17.432	17.9038	17.9164	17.7423	18.0828	17.9213	17.474	17.8809	17.5151
O00469	200090	176550	290700	240230	142950	271530	213400	192860	363950	206790	95990	307330	240640	196310	277500	9869.5	180670	306050	234430	195310	323580	220010	198890	317300	17.6103	17.4297	18.1492	17.8741	17.1252	18.0508	17.7032	17.5572	18.4734	17.6578	16.5506	18.2294	17.8765	17.5828	18.0821	13.2688	17.463	18.2234	17.8388	17.5754	18.3038	17.7472	17.6016	18.2755	17.3038
O75367	267270	134030	218280	345030	117480	208310	349240	160670	279320	328790	80681	251070	377000	174250	221360	13093	167190	251530	346650	187710	268090	341960	155400	250580	18.0279	17.0322	17.7358	18.3964	16.8421	17.6684	18.4139	17.2937	18.0916	18.3268	16.2999	17.9377	18.5242	17.4108	17.756	13.6765	17.3511	17.9404	18.4031	17.5181	18.0324	18.3835	17.2456	17.9349	17.7215
Q8NI27	240860	202910	210410	300490	167750	198430	261990	225820	263730	257730	111630	233260	283140	232630	201440	10674	209720	219850	267870	229530	234990	277310	201200	223650	17.8778	17.6305	17.6828	18.197	17.356	17.5983	17.9992	17.7848	18.0087	17.9755	16.7684	17.8316	18.1112	17.8277	17.62	13.3818	17.6781	17.7462	18.0312	17.8083	17.8422	18.0811	17.6183	17.7709	17.5714
Q13347	222220	193590	244340	286490	164080	235730	246020	209220	300380	243310	107910	269220	268510	207700	224410	11944	194680	245960	244540	197580	258890	250640	190290	233010	17.7616	17.5626	17.8985	18.1281	17.324	17.8468	17.9084	17.6747	18.1964	17.8924	16.7195	18.0384	18.0346	17.6641	17.7758	13.544	17.5707	17.9081	17.8997	17.5921	17.982	17.9353	17.5378	17.83	17.4552
Q13561	200480	204120	261350	244720	161840	249310	205950	222020	332210	210890	109970	290450	240270	211070	250810	10557	196360	271990	214430	211510	280200	225970	213140	261280	17.6131	17.6391	17.9956	17.9008	17.3042	17.9276	17.6519	17.7603	18.3417	17.6861	16.7468	18.1479	17.8743	17.6874	17.9362	13.3659	17.5831	18.0532	17.7101	17.6904	18.0961	17.7858	17.7014	17.9952	17.3067
Q2TAY7	205880	209410	257470	262310	179820	241920	238510	241390	326500	227990	120510	280850	239130	226220	237740	8252.8	201090	248390	206090	217090	277410	239430	188810	221190	17.6514	17.676	17.974	18.0009	17.4562	17.8842	17.8637	17.881	18.3167	17.7986	16.8788	18.0994	17.8674	17.7874	17.859	13.0107	17.6175	17.9222	17.6529	17.7279	18.0817	17.8692	17.5266	17.7549	17.345
O43252	186230	211720	234440	230790	176560	217360	230110	241100	297580	207520	121680	256060	231920	257470	235180	9857.7	227470	243250	202340	263900	279020	233000	222470	228830	17.5067	17.6918	17.8389	17.8162	17.4298	17.7297	17.812	17.8793	18.1829	17.6629	16.8927	17.9661	17.8233	17.974	17.8434	13.267	17.7953	17.8921	17.6264	18.0096	18.09	17.83	17.7633	17.8039	17.2003
Q9BY44	214390	230810	211390	269340	192200	197760	225720	250030	261220	231330	129870	231640	261050	236840	185930	13839	227650	218150	235260	240120	210330	232360	232900	210670	17.7099	17.8163	17.6895	18.0391	17.5522	17.5934	17.7842	17.9317	17.9949	17.8196	16.9867	17.8215	17.994	17.8536	17.5044	13.7565	17.7965	17.735	17.8439	17.8734	17.6823	17.826	17.8294	17.6846	17.4034
P25786	231200	247720	206050	278430	203920	201080	219340	259660	250270	239300	129860	221000	271740	239480	183020	11865	234130	210600	246900	229670	204010	235850	236030	193370	17.8188	17.9184	17.6526	18.087	17.6376	17.6174	17.7428	17.9863	17.9331	17.8685	16.9866	17.7537	18.0519	17.8695	17.4816	13.5344	17.837	17.6841	17.9136	17.8092	17.6383	17.8475	17.8486	17.561	17.5123
P31942	259990	222060	189360	339360	193050	178540	275060	236740	234380	288970	116880	203970	310310	222280	163180	13995	219180	181020	293090	225200	174960	298230	219100	178790	17.9881	17.7606	17.5308	18.3725	17.5586	17.4459	18.0694	17.8529	17.8385	18.1406	16.8347	17.638	18.2434	17.762	17.3161	13.7726	17.7418	17.4658	18.161	17.7808	17.4167	18.1861	17.7412	17.4479	17.6817
O75475	290240	213850	137150	367630	177070	135300	363970	238780	178260	329690	123570	167240	385100	242140	141130	15778	225850	151410	364350	249880	161270	356180	247810	153690	18.1469	17.7062	17.0654	18.4879	17.434	17.0458	18.4735	17.8653	17.4436	18.3308	16.915	17.3516	18.5549	17.8855	17.1067	13.9456	17.785	17.2081	18.475	17.9309	17.2991	18.4422	17.9189	17.2297	17.8404
P14174	205160	206190	204490	241900	173540	187110	250780	241550	263540	228370	120500	230090	262900	236980	203600	12039	228510	225520	245500	251830	237650	252860	233130	232390	17.6464	17.6536	17.6417	17.8841	17.4049	17.5135	17.9361	17.882	18.0077	17.801	16.8787	17.8118	18.0042	17.8544	17.6354	13.5554	17.8019	17.7829	17.9054	17.9421	17.8585	17.948	17.8308	17.8262	17.3399
Q9Y6Y8	247010	191940	212430	301080	159330	192800	267500	209360	266140	265770	106870	228410	312840	198940	198020	13847	193430	228460	286670	194860	225270	283030	204860	216480	17.9142	17.5503	17.6966	18.1998	17.2817	17.5567	18.0292	17.6756	18.0218	18.0198	16.7055	17.8013	18.2551	17.602	17.5953	13.7573	17.5615	17.8016	18.129	17.5721	17.7813	18.1106	17.6443	17.7239	17.6078
Q99996	253380	172000	215300	314670	140530	204230	294920	191640	276560	279530	98873	239150	329170	193720	213520	11793	176660	239150	295810	199410	250880	306300	175820	224170	17.9509	17.392	17.716	18.2635	17.1005	17.6398	18.17	17.548	18.0772	18.0926	16.5933	17.8676	18.3285	17.5636	17.704	13.5256	17.4306	17.8676	18.1743	17.6054	17.9366	18.2246	17.4237	17.7742	17.6445
O43396	199310	229190	225110	251350	188100	215080	231470	248900	282480	216730	124300	245090	260700	235680	207260	8299.3	237550	243700	225830	220810	231150	230300	246190	233760	17.6047	17.8062	17.7803	17.9393	17.5211	17.7145	17.8205	17.9252	18.1078	17.7255	16.9235	17.903	17.992	17.8465	17.6611	13.0188	17.8579	17.8947	17.7849	17.7524	17.8185	17.8132	17.9094	17.8347	17.2982
Q9Y613	274840	153840	224520	341360	133490	211810	335140	176630	274780	314790	86489	234920	356230	166210	208650	17229	152420	232180	323810	159680	244210	337360	151900	223450	18.0682	17.2311	17.7765	18.3809	17.0264	17.6924	18.3544	17.4304	18.0679	18.264	16.4002	17.8418	18.4424	17.3426	17.6707	14.0726	17.2177	17.8249	18.3048	17.2848	17.8978	18.3639	17.2128	17.7696	17.7618
Q9UM54	239340	168300	197460	307510	135670	189080	309650	185640	257330	266080	94824	228760	317070	202160	209470	14411	186070	230820	303920	207150	249700	301940	200870	226020	17.8687	17.3607	17.5912	18.2303	17.0497	17.5286	18.2403	17.5021	17.9733	18.0215	16.533	17.8035	18.2744	17.6251	17.6764	13.8149	17.5055	17.8164	18.2133	17.6603	17.9298	18.2039	17.6159	17.7861	17.5623
Q9Y4B5	221560	221270	192890	278780	181100	187120	233850	233710	241730	231510	119980	209030	279370	239880	185890	12086	228420	212300	269790	237490	216540	250630	247030	221760	17.7573	17.7554	17.5574	18.0888	17.4664	17.5136	17.8352	17.8344	17.883	17.8207	16.8724	17.6734	18.0918	17.872	17.5041	13.561	17.8013	17.6957	18.0415	17.8575	17.7243	17.9352	17.9143	17.7586	17.4509
Q9BVP2	241040	167710	269970	293000	147600	254890	244840	178170	320080	254090	87159	285280	286190	160010	239650	14576	157190	278010	263410	163960	267090	261310	157290	262640	17.8789	17.3556	18.0424	18.1605	17.1713	17.9595	17.9015	17.4429	18.2881	17.955	16.4114	18.122	18.1266	17.2878	17.8706	13.8313	17.2621	18.0848	18.007	17.323	18.027	17.9954	17.2631	18.0027	17.5725
Q9Y6N5	198580	187020	224810	239030	155330	215940	241080	208060	283530	215100	103560	259490	262380	209420	219810	9516.8	203520	261170	270660	222280	272300	236860	236600	287130	17.5994	17.5128	17.7783	17.8668	17.245	17.7203	17.8792	17.6666	18.1131	17.7146	16.6601	17.9853	18.0013	17.676	17.7459	13.2163	17.6348	17.9946	18.0461	17.762	18.0548	17.8537	17.8521	18.1313	17.2929
P52788	222670	212880	215100	271010	175850	197760	257050	231700	262450	237710	109430	232110	283300	197070	191660	13979	199070	220050	260740	206050	233320	246920	222650	216280	17.7645	17.6997	17.7146	18.048	17.424	17.5934	17.9717	17.8219	18.0017	17.8588	16.7396	17.8244	18.112	17.5883	17.5482	13.771	17.6029	17.7475	17.9923	17.6526	17.832	17.9137	17.7644	17.7225	17.4581
P49750	272260	190200	180990	349760	166630	173330	305630	211030	231960	291320	102170	198450	340080	214000	162270	14118	207670	186230	307650	230400	199170	304560	203040	181560	18.0546	17.5372	17.4656	18.416	17.3463	17.4032	18.2214	17.6871	17.8235	18.1522	16.6406	17.5984	18.3755	17.7073	17.308	13.7852	17.6639	17.5067	18.2309	17.8138	17.6036	18.2164	17.6314	17.4701	17.7482
P61289	182880	250410	262390	218570	203620	249580	170650	256350	304810	186380	131600	263940	207770	237130	225630	9641.9	237260	254330	191600	218590	243780	187400	241870	244880	17.4805	17.9339	18.0014	17.7377	17.6355	17.9291	17.3807	17.9678	18.2176	17.5079	17.0058	18.0099	17.6646	17.8553	17.7836	13.2351	17.8561	17.9563	17.5477	17.7379	17.8952	17.5158	17.8839	17.9017	17.1741
O00267	297480	166940	202430	360880	135020	191190	322830	182800	250290	323720	92915	218000	359180	177290	183250	16009	167820	207610	330680	170730	206130	333450	170520	211600	18.1824	17.349	17.6271	18.4612	17.0428	17.5446	18.3004	17.4799	17.9332	18.3044	16.5036	17.734	18.4543	17.4358	17.4835	13.9666	17.3566	17.6635	18.3351	17.3814	17.6532	18.3471	17.3796	17.691	17.876
Q8NC51	232420	215000	225070	297830	195580	209740	221230	225050	271340	244240	117770	234330	264140	236530	188950	9063	233540	216950	240670	234230	213630	249010	206680	192720	17.8264	17.714	17.78	18.1841	17.5774	17.6782	17.7552	17.7799	18.0497	17.8979	16.8456	17.8382	18.0109	17.8517	17.5276	13.1458	17.8333	17.727	17.8767	17.8376	17.7048	17.9258	17.657	17.5561	17.5199
P54819	260100	165120	216310	322620	142030	209740	301680	186580	280380	291310	91343	241040	329720	186660	205680	7985	177760	234510	314640	199800	252670	305460	180100	242980	17.9887	17.3332	17.7227	18.2995	17.1158	17.6782	18.2027	17.5094	18.097	18.1522	16.479	17.8789	18.3309	17.5101	17.65	12.9631	17.4396	17.8393	18.2633	17.6082	17.9469	18.2206	17.4584	17.8905	17.6823
Q9H2U1	205880	233090	224700	260750	191070	213600	218260	249330	280160	217370	126870	231420	248470	239280	200180	9264.9	227230	219830	222170	225350	223200	230460	231960	210060	17.6514	17.8305	17.7776	17.9923	17.5437	17.7046	17.7357	17.9277	18.0959	17.7298	16.953	17.8202	17.9227	17.8683	17.6109	13.1776	17.7938	17.746	17.7613	17.7818	17.768	17.8142	17.8235	17.6804	17.345
Q92538	257260	202160	186770	317430	164600	178450	276220	223080	239080	279230	116610	212250	316210	221010	177550	10513	208480	200540	285730	215020	203880	290050	206430	197490	17.9729	17.6251	17.5109	18.2761	17.3286	17.4452	18.0755	17.7672	17.8671	18.0911	16.8313	17.6954	18.2705	17.7538	17.4379	13.3599	17.6695	17.6135	18.1243	17.7141	17.6374	18.1459	17.6553	17.5914	17.6664
P20042	268170	202740	233240	347440	157790	227660	226840	198140	269100	259110	100420	240440	302060	182230	200410	12589	183130	222630	269980	170460	211170	251450	200000	223550	18.0328	17.6293	17.8315	18.4064	17.2676	17.7965	17.7913	17.5962	18.0378	17.9832	16.6157	17.8753	18.2045	17.4754	17.6126	13.6199	17.4825	17.7643	18.0425	17.3791	17.688	17.9399	17.6096	17.7702	17.7263
P49458	234320	213160	190130	267810	179090	174120	269080	242510	242940	257380	119820	212140	282440	241120	177710	12717	223280	187960	249890	248710	204660	278070	207170	180530	17.8381	17.7016	17.5366	18.0309	17.4503	17.4097	18.0377	17.8877	17.8902	17.9735	16.8705	17.6947	18.1076	17.8794	17.4392	13.6345	17.7685	17.5201	17.9309	17.9241	17.6429	18.0851	17.6605	17.4619	17.5317
Q8WX93	228420	239040	211930	282760	200860	200850	286710	249660	246880	231730	125060	217160	249290	228870	180740	9523.8	210980	193990	225330	232570	213480	242050	221720	189740	17.8013	17.8669	17.6932	18.1092	17.6158	17.6158	18.1292	17.9296	17.9135	17.8221	16.9323	17.7284	17.9275	17.8042	17.4636	13.2173	17.6867	17.5656	17.7817	17.8273	17.7037	17.8849	17.7584	17.5337	17.4949
O14979	231570	206140	218420	285510	166060	205190	237450	203050	263150	236770	104910	227810	277080	221860	201660	9105.3	207910	228620	253690	223060	233000	250110	220820	230260	17.8211	17.6533	17.7367	18.1232	17.3413	17.6466	17.8573	17.6315	18.0055	17.8531	16.6788	17.7975	18.0799	17.7593	17.6216	13.1525	17.6656	17.8026	17.9527	17.7671	17.83	17.9322	17.7525	17.8129	17.5146
Q13404	225360	220900	195320	285310	175070	189570	224550	241590	251730	224920	127150	218070	264590	241770	189820	11291	221650	206610	233780	234810	215810	238860	229310	201680	17.7819	17.753	17.5755	18.1222	17.4176	17.5324	17.7767	17.8822	17.9415	17.7791	16.9562	17.7344	18.0134	17.8833	17.5343	13.4629	17.7579	17.6566	17.8348	17.8411	17.7194	17.8658	17.8069	17.6217	17.4754
Q6P996	191830	185990	269550	226560	157660	253250	221330	203640	339150	207790	104360	291770	250330	193200	249080	5572.4	206200	288710	233660	200030	286900	222930	211170	297920	17.5495	17.5049	18.0402	17.7895	17.2665	17.9502	17.7558	17.6357	18.3716	17.6648	16.6712	18.1545	17.9335	17.5597	17.9262	12.4441	17.6537	18.1393	17.8341	17.6099	18.1302	17.7662	17.688	18.1846	17.243
P47712	230260	186340	164020	279990	152960	159100	330600	215580	213800	261310	107610	185350	306810	239990	174190	12128	214600	189640	296220	264110	237760	307730	225960	200970	17.8129	17.5076	17.3235	18.095	17.2228	17.2796	18.3347	17.7179	17.7059	17.9954	16.7155	17.4999	18.227	17.8726	17.4103	13.5661	17.7113	17.5329	18.1763	18.0108	17.8591	18.2313	17.7857	17.6166	17.5065
Q15003	227440	209280	241190	289950	178420	227140	232860	221140	291110	237800	107440	252270	248730	198690	203870	12771	185740	227300	219840	195440	233210	244540	176640	203390	17.7951	17.6751	17.8798	18.1454	17.4449	17.7932	17.8291	17.7546	18.1512	17.8594	16.7132	17.9446	17.9242	17.6002	17.6373	13.6406	17.5029	17.7942	17.7461	17.5764	17.8313	17.8997	17.4305	17.6339	17.4887
P50502	189300	199840	284780	246590	166380	250980	205650	215880	351290	205720	108560	292130	235310	190980	239830	7999.1	184790	258150	209390	194660	265120	217680	208120	257680	17.5303	17.6085	18.1195	17.9118	17.3441	17.9372	17.6498	17.7199	18.4223	17.6503	16.7281	18.1563	17.8442	17.5431	17.8717	12.9656	17.4955	17.9779	17.6758	17.5706	18.0163	17.7318	17.6671	17.9752	17.2239
P21980	188810	159030	189130	238100	131200	177050	270000	182390	247270	222100	92164	216290	299360	189740	197170	9822.3	207040	256170	385010	213710	251180	247250	317130	358880	17.5266	17.2789	17.529	17.8612	17.0014	17.4338	18.0426	17.4767	17.9157	17.7608	16.4919	17.7226	18.1915	17.5337	17.5891	13.2618	17.6595	17.9667	18.5545	17.7053	17.9384	17.9156	18.2747	18.4531	17.2201
Q9Y5L0	214190	175040	247760	262270	140350	238040	229080	189920	319520	223400	99016	271750	247910	195900	234770	11810	183790	263230	225580	191240	270960	231670	173960	251080	17.7085	17.4173	17.9186	18.0007	17.0987	17.8608	17.8055	17.535	18.2855	17.7693	16.5954	18.0519	17.9195	17.5798	17.8409	13.5277	17.4877	18.006	17.7833	17.545	18.0477	17.8217	17.4084	17.9378	17.4021
Q9Y617	215780	226780	216770	271580	182530	209420	207880	244800	271310	232010	130230	239650	249790	238170	200470	7997.1	221420	223440	220380	203620	215660	231100	203930	203280	17.7192	17.7909	17.7258	18.051	17.4778	17.676	17.6654	17.9012	18.0496	17.8238	16.9907	17.8706	17.9304	17.8616	17.613	12.9653	17.7564	17.7695	17.7496	17.6355	17.7184	17.8182	17.6377	17.6331	17.4128
P14314	216610	231390	173910	253100	216270	168630	239110	259450	218940	232840	137590	197040	270410	253920	169610	6764.6	250130	194560	257930	258920	199690	244900	281870	196410	17.7247	17.82	17.408	17.9493	17.7225	17.3635	17.8673	17.9851	17.7402	17.829	17.07	17.5881	18.0448	17.954	17.3719	12.7238	17.9323	17.5699	17.9766	17.9821	17.6074	17.9018	18.1047	17.5835	17.4183
P22695	203970	188340	196160	259180	156910	185070	269640	218850	246540	238550	107610	214780	278320	220960	191940	11088	209030	217770	261100	226820	238150	260520	220580	217480	17.638	17.523	17.5817	17.9836	17.2596	17.4977	18.0407	17.7396	17.9115	17.8639	16.7155	17.7125	18.0864	17.7534	17.5503	13.4367	17.6734	17.7324	17.9942	17.7912	17.8615	17.991	17.7509	17.7305	17.3316
P57740	248780	230450	171200	310000	189810	151700	255550	245100	206510	262920	124510	174840	303270	262510	164220	9907.8	235400	171750	287630	256520	180790	275750	226140	168280	17.9245	17.8141	17.3853	18.2419	17.5342	17.2109	17.9632	17.903	17.6559	18.0043	16.9259	17.4157	18.2102	18.002	17.3253	13.2743	17.8448	17.39	18.1339	17.9687	17.464	18.073	17.7869	17.3605	17.6181
Q99436	233160	204490	236720	279030	171660	228520	189060	217810	306900	221370	107270	259980	264080	208730	205910	9943.7	197880	240310	230920	188890	230810	208730	188380	229460	17.831	17.6417	17.8528	18.0901	17.3892	17.802	17.5285	17.7327	18.2274	17.7561	16.7109	17.988	18.0106	17.6713	17.6517	13.2796	17.5943	17.8745	17.817	17.5272	17.8163	17.6713	17.5233	17.8079	17.5245
P00505	236100	135790	246150	293590	115720	231820	269020	151950	314740	262040	80077	279720	292090	166840	244030	13220	161540	270740	276400	164760	282290	273160	147990	274970	17.849	17.051	17.9092	18.1634	16.8203	17.8226	18.0374	17.2132	18.2638	17.9994	16.2891	18.0936	18.1561	17.3481	17.8967	13.6904	17.3015	18.0465	18.0764	17.33	18.1068	18.0594	17.1751	18.0689	17.5426
P04150	206380	194010	225550	264810	161990	215340	224070	207260	277760	213870	107950	240290	254460	215190	211810	11309	198170	230910	226440	207800	246070	236260	205870	226450	17.6549	17.5658	17.7831	18.0146	17.3055	17.7163	17.7736	17.6611	18.0835	17.7064	16.72	17.8744	17.9571	17.7153	17.6924	13.4652	17.5964	17.817	17.7888	17.6648	17.9087	17.85	17.6514	17.7888	17.3485
Q8IVT2	224050	170230	233770	309530	149280	217940	271240	179140	288540	250740	91321	245670	297600	182640	205390	9298.4	177480	238980	274640	187770	244360	278350	180030	229470	17.7735	17.3771	17.8347	18.2397	17.1877	17.7336	18.0492	17.4507	18.1384	17.9358	16.4787	17.9064	18.183	17.4786	17.648	13.1828	17.4373	17.8665	18.0672	17.5186	17.8986	18.0865	17.4579	17.8079	17.467
P25788	297870	232330	139440	357920	192010	134020	265290	259090	173480	299970	131390	155500	339830	256870	129150	14591	254470	146580	319620	245830	151440	283910	239410	138110	18.1843	17.8258	17.0893	18.4493	17.5508	17.0321	18.0172	17.9831	17.4044	18.1945	17.0035	17.2466	18.3745	17.9707	16.9787	13.8328	17.9571	17.1613	18.286	17.9073	17.2084	18.1151	17.8691	17.0755	17.8779
O14964	234870	237100	186260	286920	193080	179050	229280	247620	237160	246760	125630	207410	272820	228030	169740	10400	219880	190450	245110	227990	192280	246160	228310	178300	17.8415	17.8551	17.507	18.1303	17.5588	17.45	17.8068	17.9178	17.8555	17.9127	16.9388	17.6621	18.0576	17.7989	17.373	13.3443	17.7464	17.5391	17.9031	17.7986	17.5528	17.9092	17.8006	17.4439	17.5351
P40429	228220	210100	217980	276640	170070	202740	230340	225810	266780	245560	114470	231200	274290	216850	185010	7702.6	207950	224020	251330	211480	207740	251510	207550	213930	17.8001	17.6807	17.7338	18.0777	17.3758	17.6293	17.8134	17.7847	18.0253	17.9057	16.8046	17.8188	18.0653	17.7263	17.4972	12.9111	17.6659	17.7733	17.9392	17.6902	17.6644	17.9403	17.6631	17.7068	17.4936
Q96CW1	266480	187440	151760	324010	159770	150950	331670	213890	199520	304860	109360	175390	348560	231160	156010	10584	213740	177230	329410	237550	189910	329290	204470	176610	18.0237	17.5161	17.2114	18.3057	17.2856	17.2037	18.3394	17.7065	17.6062	18.2178	16.7387	17.4202	18.411	17.8185	17.2513	13.3696	17.7055	17.4353	18.3295	17.8579	17.535	18.329	17.6415	17.4302	17.7172
P19525	189120	144910	164960	229910	125410	159810	238120	168100	216240	239780	96352	216120	388560	173330	164780	8244.8	287020	312650	490910	176650	194360	230750	367960	411140	17.5289	17.1448	17.3318	17.8107	16.9363	17.286	17.8613	17.359	17.7223	17.8714	16.556	17.7215	18.5678	17.4032	17.3302	13.0093	18.1308	18.2542	18.9051	17.4305	17.5684	17.816	18.4892	18.6493	17.2225
Q96KR1	233520	181210	221200	288850	149810	211480	235080	202240	282150	250630	99241	248720	274690	193000	200750	11846	191290	224730	244610	194770	229510	247590	185260	224340	17.8332	17.4673	17.755	18.14	17.1928	17.6902	17.8428	17.6257	18.1061	17.9352	16.5986	17.9242	18.0674	17.5582	17.615	13.5321	17.5454	17.7778	17.9001	17.5714	17.8082	17.9176	17.4992	17.7753	17.5267
P18859	219410	158070	231150	283980	123870	219730	235510	170180	310530	241410	90315	268040	279370	174370	232500	11240	164670	263700	267630	179740	277980	243140	197680	266990	17.7433	17.2702	17.8185	18.1154	16.9185	17.7454	17.8454	17.3767	18.2444	17.8811	16.4627	18.0321	18.0918	17.4118	17.8269	13.4564	17.3292	18.0085	18.0299	17.4556	18.0846	17.8914	17.5928	18.0264	17.4368
A0AVT1	235950	170770	211550	291680	139060	202080	255110	182480	264320	257430	94271	238260	304930	184620	199880	11605	181130	232840	285110	187280	235940	273230	190360	233680	17.8481	17.3817	17.6906	18.154	17.0853	17.6246	17.9608	17.4774	18.0119	17.9738	16.5245	17.8622	18.2181	17.4942	17.6088	13.5025	17.4667	17.829	18.1212	17.5148	17.8481	18.0598	17.5384	17.8342	17.5417
P10909	214410	190000	187750	260730	159280	180460	277310	225770	235820	237950	105140	202880	289490	226880	183150	10570	209480	207010	268470	241020	226180	269020	213150	206130	17.71	17.5356	17.5185	17.9922	17.2812	17.4613	18.0811	17.7845	17.8473	17.8603	16.682	17.6303	18.1432	17.7916	17.4827	13.3677	17.6765	17.6593	18.0344	17.8788	17.7871	18.0374	17.7015	17.6532	17.4036
O15511	226630	187010	186390	288070	140450	178030	250770	210340	256080	245410	106420	222370	277850	204220	190160	12845	193230	221880	267610	201620	232170	260200	221190	213880	17.79	17.5128	17.508	18.1361	17.0997	17.4418	17.936	17.6824	17.9662	17.9048	16.6994	17.7626	18.0839	17.6398	17.5369	13.6489	17.56	17.7594	18.0298	17.6213	17.8248	17.9893	17.7549	17.7064	17.4835
Q9P2K5	261960	158610	190290	308030	132800	182110	292000	177480	254340	278820	90527	210410	338490	178660	178830	15827	170040	210000	308520	192980	219820	290020	182370	213880	17.999	17.2751	17.5378	18.2327	17.0189	17.4745	18.1556	17.4373	17.9564	18.089	16.4661	17.6828	18.3688	17.4469	17.4482	13.9501	17.3755	17.68	18.235	17.5581	17.746	18.1458	17.4765	17.7064	17.6925
Q6PI48	233220	169030	195420	295300	135070	191720	267070	189120	260620	253400	99353	229670	302340	192120	208050	9868.5	184080	232220	279470	190040	239500	269670	195090	242900	17.8313	17.3669	17.5762	18.1718	17.0433	17.5486	18.0269	17.5289	17.9916	17.9511	16.6003	17.8092	18.2058	17.5516	17.6666	13.2686	17.49	17.8251	18.0923	17.5359	17.8697	18.0408	17.5738	17.89	17.5249
Q6WCQ1	195560	218620	266750	245130	179930	255120	185330	224360	311800	195940	110690	274900	224780	202510	224660	8139.3	192290	244960	195180	202980	246740	196780	208140	236660	17.5773	17.7381	18.0251	17.9032	17.4571	17.9608	17.4997	17.7755	18.2503	17.5801	16.7562	18.0685	17.7782	17.6276	17.7774	12.9907	17.5529	17.9022	17.5744	17.631	17.9126	17.5862	17.6672	17.8525	17.2708
Q9Y6K5	159720	188600	161340	198720	157180	156500	190060	209940	205850	187760	120330	201040	313760	218030	156590	4859.3	341820	290870	434490	232710	183910	188190	507340	446820	17.2852	17.525	17.2997	17.6004	17.2621	17.2558	17.5361	17.6796	17.6512	17.5185	16.8766	17.6171	18.2593	17.7342	17.2566	12.2465	18.3829	18.15	18.729	17.8282	17.4886	17.5218	18.9526	18.7693	16.9787
P11717	229840	143370	282470	283440	111080	271130	238550	153670	368220	241050	78031	312470	264140	154350	276950	13290	136670	289130	225680	148420	311500	254300	136810	266780	17.8103	17.1294	18.1077	18.1127	16.7612	18.0486	17.8639	17.2295	18.4902	17.879	16.2518	18.2534	18.0109	17.2358	18.0793	13.6981	17.0603	18.1414	17.7839	17.1793	18.2489	17.9562	17.0618	18.0253	17.5038
P49591	226000	211440	211210	284860	168790	202020	215430	228620	269430	233870	115040	234190	266280	206910	192850	9506.6	200990	223530	231440	194800	213030	244450	199250	206270	17.786	17.6899	17.6883	18.1199	17.3649	17.6241	17.7169	17.8026	18.0396	17.8353	16.8118	17.8373	18.0226	17.6586	17.5571	13.2147	17.6168	17.7701	17.8203	17.5716	17.7007	17.8992	17.6042	17.6542	17.4795
Q9HAV7	195570	197990	285340	234300	159820	263130	182840	206970	336660	195480	96522	287170	218780	176230	223330	14171	170970	269400	205380	173150	255520	195370	181520	263320	17.5773	17.5951	18.1223	17.838	17.2861	18.0054	17.4802	17.6591	18.3609	17.5767	16.5586	18.1315	17.7391	17.4271	17.7688	13.7907	17.3834	18.0394	17.6479	17.4017	17.9631	17.5758	17.4698	18.0065	17.2709
Q7Z417	205980	255880	238690	253850	214310	224990	186960	252640	268010	201010	122680	241010	234600	215050	181200	8086.2	223520	219990	209500	211140	199190	197540	226330	215560	17.6521	17.9651	17.8648	17.9536	17.7093	17.7795	17.5124	17.9467	18.0319	17.6169	16.9045	17.8787	17.8398	17.7143	17.4672	12.9812	17.77	17.7471	17.6766	17.6878	17.6038	17.5918	17.7881	17.7177	17.3457
P54920	206000	159640	206110	243940	129370	198140	232990	174040	267140	221770	89554	236280	292540	174510	210340	11261	196390	267090	333960	173480	238830	234590	253790	314590	17.6523	17.2845	17.6531	17.8962	16.9811	17.5962	17.8299	17.4091	18.0272	17.7587	16.4505	17.8501	18.1583	17.413	17.6824	13.459	17.5834	18.027	18.3493	17.4044	17.8656	17.8398	17.9533	18.2631	17.3458
Q92888	194390	213240	205940	240050	181930	192840	223290	242410	266430	221200	124380	237350	250570	234970	204520	5263	220530	227310	234560	229040	237750	232980	241110	227150	17.5686	17.7021	17.6519	17.873	17.473	17.557	17.7686	17.8871	18.0234	17.755	16.9244	17.8567	17.9349	17.8421	17.6419	12.3617	17.7506	17.7943	17.8396	17.8052	17.8591	17.8298	17.8793	17.7933	17.2622
P35637	259430	173920	183090	379510	172750	171850	259020	184310	225650	288540	95015	196460	304120	206260	163110	12647	221950	180380	282450	248620	181680	297940	190970	169770	17.985	17.4081	17.4822	18.5338	17.3983	17.3908	17.9827	17.4918	17.7837	18.1384	16.5359	17.5839	18.2143	17.6541	17.3155	13.6265	17.7599	17.4607	18.1076	17.9236	17.471	18.1847	17.543	17.3732	17.6785
Q9UG63	242470	183410	261940	293430	148320	252000	224200	187570	304490	246750	96079	260830	265980	174730	207970	11634	162720	236350	234710	163840	225710	241740	164050	224640	17.8874	17.4847	17.9989	18.1627	17.1784	17.9431	17.7744	17.5171	18.216	17.9127	16.5519	17.9928	18.021	17.4148	17.666	13.5061	17.312	17.8506	17.8405	17.3219	17.7841	17.8831	17.3238	17.7773	17.581
P62491	194320	193750	213650	239370	159160	213600	225450	218010	274400	211070	114070	242400	245560	219500	213530	5252.1	212610	247510	239350	229820	265590	219690	234750	253690	17.5681	17.5638	17.7049	17.8689	17.2801	17.7046	17.7824	17.734	18.0659	17.6874	16.7996	17.887	17.9057	17.7439	17.7041	12.3587	17.6978	17.9171	17.8688	17.8101	18.0188	17.7451	17.8408	17.9527	17.2616
O95299	208200	203600	192300	269590	167580	183370	231850	221820	246040	216580	108190	206950	255290	208320	180340	11214	214000	213500	246640	233220	224380	234960	233330	216240	17.6676	17.6354	17.553	18.0404	17.3545	17.4844	17.8228	17.759	17.9085	17.7245	16.7232	17.6589	17.9618	17.6684	17.4604	13.453	17.7073	17.7039	17.912	17.8313	17.7756	17.8421	17.832	17.7223	17.3612
Q9UKM9	213740	206980	150310	267020	171080	152450	277690	242610	202880	239740	124330	177630	288510	249920	165530	8060.9	246170	189870	283570	271220	205470	265780	250530	195210	17.7055	17.6591	17.1976	18.0266	17.3843	17.218	18.0831	17.8883	17.6303	17.8711	16.9238	17.4385	18.1383	17.9311	17.3367	12.9767	17.9093	17.5347	18.1133	18.0491	17.6486	18.0199	17.9346	17.5747	17.3991
P61019	212030	197000	206060	261780	157350	191630	209510	216780	247800	221980	116060	219810	257110	217190	182390	11181	226870	219320	235630	219130	206510	230060	230860	218000	17.6939	17.5878	17.6527	17.998	17.2636	17.548	17.6767	17.7259	17.9188	17.7601	16.8245	17.7459	17.972	17.7286	17.4767	13.4488	17.7915	17.7427	17.8462	17.7414	17.6559	17.8117	17.8167	17.734	17.3875
Q6Y7W6	253290	184250	197800	337560	154940	183090	284290	195350	240570	279590	98791	214570	325900	185580	176650	8718.5	184670	197090	294830	183410	203440	290460	191600	194600	17.9504	17.4913	17.5937	18.3648	17.2414	17.4822	18.117	17.5757	17.8761	18.093	16.5921	17.7111	18.3141	17.5017	17.4305	13.0899	17.4946	17.5885	18.1695	17.4847	17.6342	18.148	17.5477	17.5702	17.644
Q9BT78	250810	159880	221590	313850	129760	206130	261570	178840	278410	260180	89692	237350	294070	177630	212040	11380	164130	233940	258390	167650	254310	274500	162130	221310	17.9362	17.2866	17.7575	18.2597	16.9855	17.6532	17.9968	17.4483	18.0869	17.9892	16.4527	17.8567	18.1658	17.4385	17.694	13.4742	17.3245	17.8358	17.9792	17.3551	17.9562	18.0664	17.3068	17.7557	17.6298
Q9Y295	238260	181270	217850	291030	148760	208320	247230	194120	265510	258650	98738	238060	283980	182200	194440	11213	175590	218230	256200	176640	220700	262480	174140	216300	17.8622	17.4678	17.733	18.1508	17.1826	17.6684	17.9155	17.5666	18.0184	17.9806	16.5913	17.861	18.1154	17.4752	17.569	13.4529	17.4219	17.7355	17.9669	17.4305	17.7517	18.0018	17.4099	17.7227	17.5557
Q9HAV4	241470	207940	205120	298690	169610	189170	239120	220030	243760	251240	108890	210950	279790	198040	177310	12616	186520	196180	251250	190740	199220	258160	183900	181750	17.8815	17.6658	17.6461	18.1883	17.3719	17.5293	17.8674	17.7473	17.8951	17.9387	16.7325	17.6865	18.094	17.5954	17.4359	13.623	17.509	17.5818	17.9388	17.5412	17.604	17.9779	17.4886	17.4716	17.575
Q15643	288510	172120	173900	353100	138430	166820	287400	189680	219000	305550	94054	190970	375510	173910	158050	12746	178410	184980	346770	178970	183990	310650	191790	192350	18.1383	17.3931	17.4079	18.4297	17.0788	17.3479	18.1327	17.5332	17.7406	18.221	16.5212	17.543	18.5185	17.408	17.27	13.6378	17.4448	17.497	18.4036	17.4494	17.4893	18.2449	17.5492	17.5534	17.8318
P49189	223190	147610	210400	274630	131070	205490	282960	176980	272000	253080	88694	244310	286400	172860	218370	10999	158860	243190	268570	181290	281760	273180	164280	240660	17.7679	17.1714	17.6828	18.0671	17	17.6487	18.1102	17.4332	18.0532	17.9492	16.4365	17.8984	18.1277	17.3992	17.7364	13.4251	17.2774	17.8917	18.0349	17.4679	18.1041	18.0595	17.3258	17.8766	17.4615
Q12860	217190	153760	186620	289110	126450	169260	320320	184060	251060	250650	91267	209990	298540	212520	198750	11041	179590	202290	270600	238030	258850	305300	182460	200520	17.7286	17.2303	17.5097	18.1413	16.9482	17.3689	18.2892	17.4898	17.9377	17.9353	16.4778	17.68	18.1876	17.6972	17.6006	13.4306	17.4543	17.6261	18.0458	17.8608	17.9818	18.2199	17.4772	17.6134	17.4222
Q9UH65	202680	249390	195920	267750	204560	176360	199140	253780	235490	210880	137470	196930	242190	253150	160080	9382.9	242960	178620	224730	249520	182030	214490	262080	172930	17.6288	17.928	17.5799	18.0305	17.6422	17.4282	17.6034	17.9532	17.8453	17.6861	17.0688	17.5873	17.8858	17.9496	17.2884	13.1958	17.8904	17.4465	17.7778	17.9288	17.4738	17.7106	17.9996	17.3998	17.3224
P38606	276780	178650	162330	337730	156580	149660	335630	214300	208850	314550	105620	176480	340810	198820	161830	15166	180210	158410	299130	207090	177570	335550	173640	150500	18.0784	17.4468	17.3086	18.3655	17.2565	17.1913	18.3565	17.7093	17.6721	18.2629	16.6885	17.4291	18.3786	17.6011	17.3041	13.8886	17.4593	17.2733	18.1904	17.6599	17.438	18.3562	17.4057	17.1994	17.7719
P50914	242620	187970	186160	311980	152450	175650	242430	202510	224190	260690	105490	198810	294110	244690	155260	11437	244290	180230	267850	246260	177600	278460	182380	178030	17.8883	17.5201	17.5062	18.2511	17.218	17.4223	17.8872	17.6276	17.7744	17.992	16.6867	17.601	18.166	17.9006	17.2443	13.4814	17.8982	17.4595	18.0311	17.9098	17.4383	18.0871	17.4766	17.4418	17.5819
Q12789	263380	182080	183400	331510	152610	174190	281150	201560	230300	276690	101880	196780	303060	202020	172540	13031	177270	183860	269110	202400	200210	301890	177130	170510	18.0068	17.4742	17.4846	18.3387	17.2195	17.4103	18.101	17.6208	17.8132	18.0779	16.6365	17.5862	18.2092	17.6241	17.3966	13.6697	17.4356	17.4882	18.0378	17.6268	17.6112	18.2037	17.4344	17.3795	17.7003
P50570	169560	246100	147130	221370	206370	139080	225530	288350	201650	196400	147370	173250	231990	286170	158190	12106	276350	173040	221500	304080	191050	223510	296710	173610	17.3714	17.9089	17.1667	17.7561	17.6549	17.0856	17.783	18.1375	17.6215	17.5834	17.1691	17.4025	17.8237	18.1265	17.2713	13.5634	18.0761	17.4007	17.7569	18.2141	17.5436	17.77	18.1787	17.4055	17.065
P62910	214660	222050	143760	273570	178860	142240	251960	266460	192360	245790	128830	166520	267860	260010	146190	16043	243240	169450	241690	258320	173060	252350	236090	162990	17.7117	17.7605	17.1333	18.0616	17.4485	17.118	17.9428	18.0236	17.5534	17.9071	16.9751	17.3453	18.0311	17.9882	17.1575	13.9697	17.892	17.3705	17.8828	17.9788	17.4009	17.9451	17.849	17.3144	17.4053
Q7Z4S6	181850	183780	219460	231340	155660	214050	215840	208570	286700	203100	107350	249830	234740	203020	216380	8948.6	189500	248720	216990	217540	258730	216950	200870	246850	17.4724	17.4876	17.7436	17.8197	17.248	17.7076	17.7196	17.6702	18.1292	17.6318	16.712	17.9306	17.8407	17.6313	17.7232	13.1274	17.5318	17.9242	17.7273	17.7309	17.9811	17.727	17.6159	17.9133	17.1659
P21283	193090	212910	218460	236890	187150	210340	209370	241790	268420	201270	116950	235400	236190	216150	199480	7217.5	203480	225270	211350	220700	233600	222140	204710	213310	17.5589	17.6999	17.737	17.8539	17.5138	17.6824	17.6757	17.8834	18.0341	17.6188	16.8355	17.8448	17.8496	17.7217	17.6059	12.8173	17.6345	17.7813	17.6893	17.7517	17.8337	17.7611	17.6432	17.7026	17.2525
Q9Y263	175830	223050	219010	223890	188290	207040	187050	241530	266210	187630	118580	231770	224510	224000	198500	9961.5	219300	222690	198860	223720	224760	197030	225130	211390	17.4238	17.767	17.7406	17.7724	17.5226	17.6595	17.5131	17.8818	18.0222	17.5175	16.8555	17.8223	17.7764	17.7731	17.5988	13.2821	17.7425	17.7647	17.6014	17.7713	17.778	17.5881	17.7804	17.6895	17.1174
Q99797	213820	203110	189530	257780	169230	185470	258990	231970	243440	232700	109740	206450	267520	226730	187460	5836.6	202340	203460	233810	250140	254830	248890	207360	194070	17.706	17.6319	17.5321	17.9758	17.3686	17.5008	17.9825	17.8236	17.8932	17.8281	16.7437	17.6554	18.0293	17.7906	17.5162	12.5109	17.6264	17.6344	17.835	17.9324	17.9592	17.9251	17.6618	17.5662	17.3996
Q9P2R7	221980	186260	189200	263560	153500	184610	251640	210820	244800	244630	104930	213410	269830	212510	186380	8874	198220	204330	259710	220370	221350	258780	194420	204590	17.7601	17.507	17.5296	18.0078	17.2279	17.4941	17.941	17.6857	17.9012	17.9002	16.6791	17.7033	18.0417	17.6972	17.5079	13.1154	17.5967	17.6405	17.9865	17.7496	17.756	17.9814	17.5688	17.6424	17.4536
P61254	226420	221420	187180	277780	184220	180360	234230	242640	227940	238350	121630	203930	275660	221150	167210	6480.6	221400	195830	254640	216820	194190	243970	212380	196200	17.7886	17.7564	17.5141	18.0836	17.4911	17.4605	17.8376	17.8885	17.7983	17.8627	16.8921	17.6377	18.0725	17.7547	17.3513	12.6619	17.7563	17.5792	17.9581	17.7261	17.5671	17.8963	17.6963	17.582	17.4822
P26368	210180	168880	201510	271910	152380	195390	259960	192520	250690	244920	90983	218730	278400	199570	182160	12527	191270	213080	259990	213610	224970	260190	164790	210380	17.6813	17.3656	17.6205	18.0528	17.2173	17.576	17.9879	17.5546	17.9355	17.902	16.4733	17.7388	18.0868	17.6065	17.4748	13.6128	17.5453	17.701	17.9881	17.7046	17.7794	17.9892	17.3303	17.6826	17.3748
Q9BRJ2	191270	214880	192280	222980	182420	185430	216660	245190	248240	209860	121900	209220	235370	243910	182600	8911.4	225150	212870	212310	235550	222710	219700	221260	202030	17.5453	17.7132	17.5528	17.7666	17.4769	17.5005	17.7251	17.9035	17.9214	17.6791	16.8953	17.6747	17.8446	17.896	17.4783	13.1214	17.7805	17.6996	17.6958	17.8457	17.7648	17.7452	17.7554	17.6242	17.2388
Q9UHR4	231970	236000	185720	275470	191280	172610	221220	244840	223240	233460	122340	191100	257440	223800	153210	11692	222360	182960	228440	208570	173790	235010	222070	181220	17.8236	17.8484	17.5028	18.0715	17.5453	17.3972	17.7551	17.9015	17.7682	17.8328	16.9005	17.544	17.9739	17.7719	17.2252	13.5132	17.7625	17.4812	17.8015	17.6702	17.407	17.8424	17.7607	17.4674	17.5171
Q7Z2Z2	180480	174270	250200	213180	144700	237920	203880	201850	308320	196870	101640	277010	222460	189110	237610	8959.9	181470	260160	208870	191230	277660	207840	189270	265540	17.4615	17.411	17.9327	17.7017	17.1427	17.8601	17.6374	17.6229	18.2341	17.5869	16.6331	18.0796	17.7632	17.5289	17.8582	13.1293	17.4694	17.989	17.6722	17.5449	18.083	17.6651	17.5301	18.0186	17.155
P00491	223850	206850	189430	272150	160160	187690	231480	216850	238060	226580	115760	209530	271340	220510	180270	5127.8	225130	221730	261610	213820	207610	238410	242770	225160	17.7722	17.6582	17.5313	18.054	17.2892	17.518	17.8205	17.7263	17.861	17.7897	16.8208	17.6768	18.0497	17.7505	17.4598	12.3241	17.7804	17.7584	17.9971	17.706	17.6635	17.8631	17.8892	17.7806	17.4657
P48200	200010	132220	160380	239540	106240	152300	328890	187900	252780	268670	93779	219630	345550	204080	207340	9542	186780	229530	315610	207380	258650	320510	186960	226550	17.6097	17.0126	17.2911	17.8699	16.697	17.2166	18.3272	17.5196	17.9475	18.0355	16.517	17.7447	18.3985	17.6388	17.6616	13.2201	17.511	17.8083	18.2678	17.6619	17.9806	18.29	17.5124	17.7895	17.3033
P80303	208480	182300	164760	259270	149380	155550	234930	201410	206260	227980	104360	185250	320220	194750	154220	9662.4	233220	213740	343780	198570	181780	240150	324850	266600	17.6695	17.476	17.33	17.9841	17.1886	17.247	17.8419	17.6198	17.6541	17.7985	16.6712	17.4991	18.2887	17.5713	17.2346	13.2382	17.8313	17.7055	18.3911	17.5993	17.4718	17.8736	18.3094	18.0243	17.3631
Q12888	224440	200780	155790	289950	168670	148000	278220	234090	207480	256070	119560	177400	311810	218390	156780	10155	208750	173980	281170	229760	183600	280260	230490	172290	17.776	17.6153	17.2492	18.1454	17.3638	17.1752	18.0859	17.8367	17.6626	17.9662	16.8674	17.4366	18.2503	17.7365	17.2584	13.3099	17.6714	17.4086	18.1011	17.8098	17.4862	18.0964	17.8143	17.3945	17.4695
P62841	219280	166780	242910	257990	140580	233020	216950	181390	294600	232560	90551	262760	253300	186830	217830	10380	176500	245340	223200	184080	252070	231440	159340	226880	17.7424	17.3476	17.8901	17.977	17.101	17.8301	17.727	17.4687	18.1684	17.8272	16.4664	18.0034	17.9505	17.5114	17.7328	13.3415	17.4293	17.9044	17.768	17.49	17.9435	17.8203	17.2817	17.7916	17.436
P49916	192330	199580	187610	251010	168030	176830	222500	225460	239140	218070	115300	210020	251640	225400	179760	10223	213210	203620	239820	233470	214260	231730	214200	204880	17.5532	17.6066	17.5174	17.9374	17.3584	17.432	17.7634	17.7825	17.8675	17.7344	16.815	17.6802	17.941	17.7821	17.4557	13.3195	17.7019	17.6355	17.8716	17.8329	17.709	17.8221	17.7086	17.6444	17.2468
P13073	186610	197230	212570	251080	161630	200200	210500	222960	283870	194100	108240	234760	228270	211000	216130	7835.2	213410	229740	203920	217450	247940	209310	210840	223700	17.5097	17.5895	17.6976	17.9378	17.3023	17.6111	17.6835	17.7664	18.1149	17.5664	16.7239	17.8408	17.8004	17.6869	17.7215	12.9358	17.7033	17.8096	17.6376	17.7303	17.9196	17.6753	17.6858	17.7712	17.2032
O43148	165430	196750	212980	207760	161160	200260	189530	220870	271900	180730	116570	234830	209190	236400	208700	10606	219930	237630	192320	238940	255750	195750	220210	236810	17.3359	17.586	17.7004	17.6646	17.2981	17.6115	17.5321	17.7528	18.0527	17.4635	16.8308	17.8413	17.6745	17.8509	17.6711	13.3726	17.7467	17.8584	17.5531	17.8663	17.9644	17.5787	17.7485	17.8534	17.0294
O60832	215040	171360	209600	264780	142340	200010	248160	186260	253650	233620	90874	221260	277560	190740	193740	12460	184960	216450	266330	193890	222360	248610	178140	210340	17.7142	17.3867	17.6773	18.0144	17.119	17.6097	17.9209	17.507	17.9525	17.8338	16.4716	17.7554	18.0824	17.5412	17.5638	13.605	17.4969	17.7237	18.0229	17.5649	17.7625	17.9235	17.4427	17.6824	17.4078
Q9BZH6	186310	171570	225660	219720	137490	218890	217120	191590	294930	202360	98397	258420	239080	199390	232120	7772.3	184100	263380	223470	204680	272630	221870	187970	257980	17.5073	17.3884	17.7838	17.7453	17.069	17.7398	17.7281	17.5477	18.17	17.6266	16.5863	17.9794	17.8671	17.6052	17.8245	12.9241	17.4901	18.0068	17.7697	17.643	18.0566	17.7594	17.5201	17.9769	17.2009
P61353	218740	175870	219950	279090	159870	208910	232980	192690	272850	250600	97457	228770	265860	196120	185390	8815.8	196960	219830	237610	184820	221060	246500	167140	207940	17.7389	17.4241	17.7468	18.0904	17.2865	17.6725	17.8298	17.5559	18.0577	17.935	16.5725	17.8035	18.0203	17.5814	17.5002	13.1059	17.5875	17.746	17.8582	17.4958	17.7541	17.9112	17.3507	17.6658	17.4324
Q8TCT9	151960	230360	189260	178610	207210	186060	177980	260260	239710	171250	132490	210390	204140	270800	174730	9086.7	275900	220460	206090	274710	207500	173160	267120	233800	17.2133	17.8135	17.53	17.4465	17.6607	17.5054	17.4414	17.9896	17.8709	17.3857	17.0155	17.6827	17.6392	18.0469	17.4148	13.1495	18.0738	17.7502	17.6529	18.0675	17.6628	17.4017	18.0271	17.8349	16.9069
Q9H910	176490	234480	207180	241130	212660	193230	187960	256930	253700	193610	125600	216250	211050	236710	171530	9054.7	238690	194100	193580	254840	205490	200080	225210	180890	17.4292	17.8391	17.6605	17.8795	17.6982	17.56	17.5201	17.971	17.9528	17.5628	16.9385	17.7223	17.6872	17.8528	17.3881	13.1445	17.8648	17.5664	17.5626	17.9592	17.6487	17.6102	17.7809	17.4648	17.1228
O94905	177010	200030	196210	208870	171690	185570	211900	225700	263010	195150	109980	228250	236490	211220	194570	9326.8	207430	233820	221610	219900	230200	211320	226450	239620	17.4335	17.6099	17.582	17.6722	17.3894	17.5016	17.693	17.784	18.0048	17.5742	16.7469	17.8003	17.8514	17.6884	17.5699	13.1872	17.6623	17.835	17.7577	17.7465	17.8125	17.6891	17.7888	17.8704	17.127
Q8TEX9	221270	219710	168750	268540	182530	163140	224240	241270	213870	242270	124620	194270	260240	238800	154430	10086	223530	177150	226290	232750	184290	241800	223260	171070	17.7554	17.7452	17.3645	18.0348	17.4778	17.3158	17.7747	17.8803	17.7064	17.8863	16.9272	17.5677	17.9895	17.8654	17.2366	13.3001	17.7701	17.4346	17.7878	17.8284	17.4916	17.8835	17.7684	17.3842	17.449
Q9BWD1	237730	156290	172670	326230	136160	158900	305520	182800	232100	267680	91083	193170	320510	187100	167860	11912	179690	192300	297820	198210	209540	307250	176440	193850	17.859	17.2539	17.3977	18.3155	17.0549	17.2778	18.2209	17.4799	17.8244	18.0301	16.4749	17.5595	18.29	17.5135	17.3569	13.5401	17.4552	17.553	18.1841	17.5967	17.6769	18.2291	17.4288	17.5646	17.5525
Q86VI3	200720	184620	222170	250600	156140	216160	226420	214470	296740	223560	103950	251660	226430	211630	220590	10421	167060	211040	185420	211240	252670	243240	148420	179630	17.6148	17.4942	17.7613	17.935	17.2525	17.7217	17.7886	17.7104	18.1788	17.7703	16.6655	17.9411	17.7887	17.6912	17.751	13.3472	17.35	17.6872	17.5004	17.6885	17.9469	17.892	17.1793	17.4547	17.3084
O00139	212020	210960	191250	260470	171400	182400	209850	225480	230960	218430	114270	205160	242960	227080	175450	9892.7	210430	195440	227290	217960	195570	230000	212760	198770	17.6938	17.6866	17.5451	17.9908	17.387	17.4767	17.679	17.7826	17.8173	17.7368	16.8021	17.6464	17.8904	17.7928	17.4207	13.2721	17.683	17.5764	17.7942	17.7337	17.5773	17.8113	17.6989	17.6007	17.3874
Q4V328	147380	185810	284360	189290	152730	266330	160260	201940	351820	163680	104720	310600	200860	187140	262320	5597	189400	307220	189860	181630	294040	173890	219870	314160	17.1692	17.5035	18.1174	17.5302	17.2206	18.0229	17.2901	17.6236	18.4245	17.3205	16.6762	18.2447	17.6158	17.5138	18.001	12.4504	17.5311	18.2289	17.5346	17.4706	18.1657	17.4078	17.7463	18.2611	16.8627
P34897	213340	233950	165710	259840	205800	148530	228930	260640	209730	232060	126580	170200	252200	247650	142200	12398	241990	164110	218500	257370	164860	242250	226070	152050	17.7028	17.8358	17.3383	17.9873	17.6509	17.1804	17.8045	17.9917	17.6782	17.8241	16.9497	17.3769	17.9442	17.9179	17.1176	13.5978	17.8846	17.3243	17.7373	17.9735	17.3309	17.8861	17.7864	17.2142	17.3964
P11310	206500	153960	199470	248940	132930	191750	263270	178490	260510	227180	92687	226210	268130	177430	203920	13303	166880	228420	249880	186380	247670	250950	175430	231400	17.6558	17.2322	17.6058	17.9254	17.0203	17.5489	18.0062	17.4455	17.991	17.7935	16.5001	17.7873	18.0326	17.4369	17.6376	13.6995	17.3485	17.8013	17.9309	17.5079	17.9181	17.937	17.4205	17.82	17.3493
P09382	149900	199680	231760	187900	170350	219320	170070	232340	299270	173770	117500	262310	188040	224960	232510	8944.2	220270	260030	164900	237790	263970	173320	210530	223540	17.1936	17.6073	17.8223	17.5196	17.3781	17.7427	17.3758	17.8259	18.1911	17.4068	16.8423	18.0009	17.5207	17.7793	17.8269	13.1267	17.7489	17.9883	17.3312	17.8593	18.01	17.4031	17.6837	17.7702	16.8872
Q14694	235800	160750	247120	287820	135750	230400	241590	170370	299130	246740	83808	258680	278370	154920	204430	8565.1	146720	247310	245090	155860	243490	250750	152630	234620	17.8472	17.2945	17.9149	18.1348	17.0506	17.8138	17.8822	17.3783	18.1904	17.9126	16.3548	17.9808	18.0866	17.2412	17.6412	13.0643	17.1627	17.916	17.903	17.2499	17.8935	17.9359	17.2197	17.84	17.5408
Q9UKD2	203520	170330	239230	253160	137940	232600	221220	181700	288390	225530	89485	261570	245270	174640	227570	8998.9	161540	254970	219160	160080	266120	224590	160980	243450	17.6348	17.378	17.868	17.9497	17.0737	17.8275	17.7551	17.4712	18.1377	17.783	16.4494	17.9968	17.904	17.414	17.796	13.1355	17.3015	17.96	17.7416	17.2884	18.0217	17.7769	17.2965	17.8933	17.3284
P41240	198350	179900	172630	239390	153750	165740	277510	210120	234000	223400	104970	198490	268140	212410	169950	12555	196420	195250	238650	243590	211300	241270	196960	185670	17.5977	17.4568	17.3973	17.869	17.2302	17.3386	18.0822	17.6809	17.8361	17.7693	16.6796	17.5987	18.0326	17.6965	17.3748	13.616	17.5836	17.575	17.8645	17.8941	17.6889	17.8803	17.5875	17.5024	17.2912
P50416	208880	189290	176220	254480	155930	168310	257530	217910	226250	225730	107140	198210	261690	226210	174200	8218	203770	189380	246030	239510	217740	254380	206430	191760	17.6723	17.5302	17.427	17.9572	17.2505	17.3608	17.9744	17.7334	17.7876	17.7842	16.7091	17.5967	17.9975	17.7873	17.4104	13.0046	17.6366	17.5309	17.9085	17.8697	17.7322	17.9566	17.6553	17.5489	17.3659
O15226	180350	210180	214880	224840	180080	206810	195410	228980	266720	192840	113690	234650	215170	213640	193170	7796.9	208480	228900	193490	212480	221180	197070	214390	221520	17.4604	17.6813	17.7132	17.7785	17.4583	17.6579	17.5761	17.8049	18.025	17.557	16.7947	17.8402	17.7151	17.7048	17.5595	12.9287	17.6695	17.8044	17.5619	17.697	17.7549	17.5883	17.7099	17.7571	17.154
P50851	175980	168480	213620	216330	137960	205290	220200	185300	277560	194360	100280	246150	228830	213980	221130	7907.5	196460	244520	210690	214780	266940	218030	192850	249750	17.4251	17.3622	17.7047	17.7229	17.0739	17.6473	17.7485	17.4995	18.0824	17.5684	16.6137	17.9092	17.8039	17.7071	17.7545	12.949	17.5839	17.8996	17.6848	17.7125	18.0262	17.7342	17.5571	17.9301	17.1186
P39880	187960	175670	236370	232510	145510	226770	205510	186230	285100	191170	91877	255230	222130	180570	221940	12714	164830	237480	195740	191000	259710	204150	179860	235090	17.5201	17.4225	17.8507	17.8269	17.1508	17.7909	17.6488	17.5067	18.1211	17.5445	16.4874	17.9614	17.761	17.4622	17.7598	13.6341	17.3306	17.8574	17.5786	17.5432	17.9865	17.6393	17.4565	17.8429	17.2136
Q09161	184480	169840	240520	229210	135770	228250	203380	188130	308370	201250	93808	267340	221900	181270	231570	10429	169300	249500	199100	174700	269760	213790	171600	241050	17.4931	17.3738	17.8758	17.8063	17.0508	17.8003	17.6338	17.5214	18.2343	17.6186	16.5174	18.0283	17.7596	17.4678	17.8211	13.3483	17.3692	17.9287	17.6031	17.4145	18.0413	17.7058	17.3887	17.879	17.1867
Q96TA2	227050	173240	210530	277370	141030	203440	238000	191760	260090	243450	96335	225790	275330	182040	189560	8814.6	173070	214940	243950	181750	212350	244370	175240	206220	17.7927	17.4024	17.6837	18.0815	17.1056	17.6342	17.8606	17.5489	17.9887	17.8933	16.5558	17.7846	18.0708	17.4739	17.5323	13.1057	17.401	17.7136	17.8962	17.4716	17.6961	17.8987	17.419	17.6538	17.4862
P23919	183380	202520	179070	223910	169580	170400	201820	226540	229090	205950	121070	205120	221870	250640	174790	10876	227900	199800	207770	235240	203610	213540	209270	192350	17.4845	17.6277	17.4502	17.7726	17.3716	17.3786	17.6227	17.7894	17.8056	17.6519	16.8855	17.6461	17.7594	17.9353	17.4153	13.4089	17.798	17.6082	17.6646	17.8438	17.6354	17.7041	17.675	17.5534	17.178
Q9NUQ6	189910	194850	182620	250980	156890	173670	218760	212250	224650	219500	110110	202920	282090	196920	164270	5601	222400	211880	305680	194320	187380	222800	270330	241890	17.535	17.572	17.4785	17.9372	17.2594	17.406	17.739	17.6954	17.7773	17.7439	16.7486	17.6306	18.1058	17.5873	17.3257	12.4515	17.7628	17.6929	18.2217	17.5681	17.5156	17.7654	18.0444	17.884	17.2285
Q96HE7	196350	176400	190720	246460	143620	176440	228870	202050	246510	223770	105810	212900	265860	194820	182490	6488.4	200090	215410	264560	200890	218360	229790	231030	234860	17.5831	17.4285	17.5411	17.911	17.1319	17.4288	17.8042	17.6244	17.9113	17.7717	16.6911	17.6998	18.0203	17.5718	17.4775	12.6636	17.6103	17.7167	18.0132	17.616	17.7363	17.81	17.8177	17.8414	17.2766
P51114	216960	211870	174710	276670	177410	169560	230360	230790	218440	233770	113480	191110	262270	210600	157440	8261.6	203330	178450	248600	209980	182750	240260	212340	178690	17.7271	17.6928	17.4146	18.0778	17.4367	17.3714	17.8135	17.8162	17.7369	17.8347	16.7921	17.544	18.0007	17.6841	17.2644	13.0122	17.6335	17.4452	17.9235	17.6799	17.4795	17.8742	17.696	17.4471	17.4206
P62899	203720	244440	151160	245900	194400	146550	231110	270660	187080	221770	137020	167240	262250	242540	138790	8321.5	263370	160190	244810	240830	160680	224740	264570	153330	17.6362	17.8991	17.2057	17.9077	17.5687	17.161	17.8182	18.0461	17.5133	17.7587	17.064	17.3516	18.0006	17.8879	17.0825	13.0226	18.0067	17.2894	17.9013	17.8777	17.2938	17.7779	18.0133	17.2263	17.3298
Q07960	187880	189820	199930	225050	160890	184900	210960	205650	246270	197190	105510	213870	236650	205710	182380	12336	189310	211360	211070	200950	211980	222080	204770	205970	17.5195	17.5343	17.6091	17.7799	17.2957	17.4964	17.6866	17.6498	17.9099	17.5892	16.687	17.7064	17.8524	17.6503	17.4766	13.5906	17.5304	17.6893	17.6874	17.6165	17.6936	17.7607	17.6436	17.6521	17.213
Q96P70	186140	195840	192400	235720	154910	186980	209180	213170	243170	215020	110670	218440	227340	226110	191880	7294.4	207760	213080	214680	211370	220250	221590	206280	206150	17.506	17.5793	17.5537	17.8467	17.2411	17.5125	17.6744	17.7016	17.8916	17.7141	16.7559	17.7369	17.7945	17.7867	17.5498	12.8326	17.6646	17.701	17.7118	17.6894	17.7488	17.7575	17.6542	17.6533	17.1996
P63208	279870	136210	187470	377920	112470	175670	316750	144560	234860	309890	76379	202950	343810	155000	171940	15462	146860	184670	300660	159280	191320	334330	141640	172030	18.0944	17.0555	17.5163	18.5277	16.7792	17.4225	18.273	17.1413	17.8414	18.2414	16.2209	17.6308	18.3913	17.2419	17.3915	13.9164	17.1641	17.4946	18.1978	17.2812	17.5456	18.3509	17.1119	17.3923	17.788
Q15050	199150	164100	224360	261130	131660	214270	217080	176140	268490	211630	92026	244460	258380	178730	204390	7568.2	180400	237140	251360	178690	223630	228190	180200	232320	17.6035	17.3242	17.7755	17.9944	17.0065	17.7091	17.7279	17.4264	18.0345	17.6912	16.4898	17.8992	17.9791	17.4474	17.641	12.8857	17.4608	17.8554	17.9394	17.4471	17.7708	17.7999	17.4592	17.8258	17.2971
Q14651	205490	150920	202880	252700	128340	194330	260110	169920	266030	233010	82514	230030	267270	168890	203980	11803	155190	226450	250140	180560	250590	252780	157280	215810	17.6487	17.2034	17.6303	17.9471	16.9696	17.5681	17.9888	17.3745	18.0212	17.83	16.3324	17.8115	18.0279	17.3657	17.6381	13.5269	17.2437	17.7888	17.9324	17.4621	17.935	17.9475	17.263	17.7194	17.3423
Q9BSJ8	205630	185900	176650	254690	153560	165040	233360	201340	228620	226130	102060	192110	264600	202250	163250	12629	189950	188890	245340	202620	196790	244890	203710	182730	17.6497	17.5042	17.4305	17.9584	17.2284	17.3325	17.8322	17.6193	17.8026	17.7868	16.6391	17.5516	18.0135	17.6258	17.3167	13.6245	17.5353	17.5272	17.9044	17.6284	17.5863	17.9018	17.6362	17.4794	17.3432
P08559	192940	180000	187940	234620	146570	174770	234080	206800	241640	209790	102030	208100	250270	219630	175920	7653.1	197440	205330	236370	227170	214960	234150	209980	205600	17.5578	17.4576	17.5199	17.84	17.1612	17.4151	17.8366	17.6579	17.8825	17.6786	16.6386	17.6669	17.9331	17.7447	17.4246	12.9018	17.5911	17.6476	17.8507	17.7934	17.7137	17.8371	17.6799	17.6495	17.2514
P12955	152500	185940	216560	182420	157950	200580	194560	217110	280620	165890	105740	233400	188430	231950	225160	9740.8	196170	232690	169000	245520	291110	189540	186150	221050	17.2184	17.5045	17.7244	17.4769	17.2691	17.6138	17.5699	17.7281	18.0983	17.3399	16.6902	17.8324	17.5237	17.8235	17.7806	13.2498	17.5817	17.828	17.3667	17.9055	18.1512	17.5321	17.5061	17.754	16.912
O43809	185600	197690	169210	241840	168170	158850	210350	223480	225690	211890	109040	189630	234380	239120	158660	10691	228840	176680	224430	248970	187540	228440	218110	182580	17.5018	17.5929	17.3685	17.8837	17.3596	17.2773	17.6824	17.7698	17.784	17.693	16.7345	17.5328	17.8385	17.8674	17.2756	13.3841	17.804	17.4308	17.7759	17.9256	17.5168	17.8015	17.7347	17.4782	17.1954
Q13557	155450	166880	198870	188770	149730	184210	230470	196670	272770	184220	101050	226760	228810	196340	207400	9042.1	192900	233180	214040	224140	254510	217780	203230	233760	17.2461	17.3485	17.6015	17.5263	17.192	17.491	17.8142	17.5854	18.0573	17.4911	16.6247	17.7908	17.8038	17.583	17.6621	13.1424	17.5575	17.8311	17.7075	17.774	17.9574	17.7325	17.6328	17.8347	16.9396
P27216	210630	100550	222070	268590	83601	213180	356670	114680	306550	241900	64507	274300	313960	140720	271910	5653.7	136170	299450	282880	164550	361310	309680	132970	289320	17.6844	16.6176	17.7607	18.035	16.3512	17.7017	18.4442	16.8073	18.2258	17.8841	15.9772	18.0654	18.2602	17.1025	18.0528	12.465	17.055	18.192	18.1098	17.3282	18.4629	18.2404	17.0207	18.1423	17.3779
Q99798	175460	166070	222190	213180	134550	208520	191810	191720	289500	189250	93615	249430	223620	183540	209010	9554.4	172580	249870	205850	218180	249110	192500	187110	255440	17.4208	17.3414	17.7614	17.7017	17.0378	17.6698	17.5493	17.5486	18.1432	17.5299	16.5145	17.9283	17.7707	17.4857	17.6732	13.2219	17.3969	17.9308	17.6512	17.7352	17.9264	17.5545	17.5135	17.9626	17.1143
P24666	188820	215350	172130	223620	183970	160120	213310	241580	212230	206870	116150	193570	240110	217850	156040	12409	216140	181670	208810	231380	185660	217120	209360	169110	17.5267	17.7163	17.3931	17.7707	17.4891	17.2888	17.7026	17.8821	17.6953	17.6584	16.8256	17.5625	17.8733	17.733	17.2516	13.5991	17.7216	17.471	17.6718	17.8199	17.5023	17.7281	17.6756	17.3676	17.2202
O75477	229410	157080	179680	271470	134670	171970	258960	179850	225170	256870	90263	200910	283370	170900	167350	13701	161370	201690	282770	172310	205660	257550	170420	199080	17.8076	17.2611	17.4551	18.0504	17.0391	17.3918	17.9824	17.4564	17.7807	17.9707	16.4618	17.6162	18.1123	17.3828	17.3525	13.742	17.3	17.6218	18.1093	17.3946	17.6499	17.9745	17.3787	17.603	17.5011
Q9BQ52	266760	168430	190330	326470	140350	176320	269310	182620	227820	275000	90312	198750	305520	168290	159730	12531	157250	180970	264180	156460	186590	277060	155430	167940	18.0252	17.3618	17.5381	18.3166	17.0987	17.4278	18.0389	17.4785	17.7975	18.0691	16.4626	17.6006	18.2209	17.3606	17.2853	13.6132	17.2627	17.4654	18.0112	17.2554	17.5095	18.0798	17.2459	17.3576	17.7187
Q96CV9	169540	182260	202070	215980	152310	193810	181670	189650	248500	175250	96426	216560	254250	185380	187660	5026.8	224390	251240	269710	194780	221190	184980	297080	306370	17.3713	17.4756	17.6245	17.7205	17.2167	17.5643	17.471	17.533	17.9229	17.4191	16.5571	17.7244	17.9559	17.5001	17.5178	12.2954	17.7756	17.9387	18.041	17.5715	17.7549	17.497	18.1805	18.2249	17.0648
Q7L1Q6	252500	154920	207240	331310	127370	200070	244380	170600	250240	249610	87919	219030	276550	171250	185540	8431.7	151840	205350	258090	163640	212840	265140	158940	202010	17.9459	17.2412	17.6609	18.3378	16.9587	17.6101	17.8988	17.3803	17.933	17.9293	16.4239	17.7408	18.0772	17.3857	17.5014	13.0416	17.2122	17.6477	17.9775	17.3202	17.6994	18.0164	17.2781	17.6241	17.6395
P62136	163350	200230	206850	196090	161000	197550	176610	227470	269670	173020	114510	235290	191120	220250	207170	7958.4	206840	223670	178270	214950	239100	183030	217160	228360	17.3176	17.6113	17.6582	17.5812	17.2967	17.5919	17.4302	17.7953	18.0408	17.4006	16.8051	17.8441	17.5441	17.7488	17.6605	12.9583	17.6582	17.771	17.4437	17.7136	17.8673	17.4817	17.7284	17.801	17.0112
O00566	176680	247880	174640	218080	198730	169000	182920	265300	213150	190950	131520	192540	221570	237390	158100	7511.3	232760	179010	207800	245090	174210	196340	248610	179620	17.4308	17.9193	17.414	17.7345	17.6005	17.3667	17.4809	18.0173	17.7015	17.5428	17.0049	17.5548	17.7574	17.8569	17.2705	12.8748	17.8285	17.4497	17.6648	17.903	17.4105	17.583	17.9235	17.4546	17.1243
P22087	136910	184340	273860	177930	157590	242800	157040	213290	337750	160750	109310	289090	178450	217920	255770	5177	200470	274070	164410	205090	270130	164650	190490	256340	17.0629	17.492	18.0631	17.441	17.2658	17.8894	17.2608	17.7025	18.3656	17.2945	16.7381	18.1412	17.4452	17.7334	17.9645	12.3379	17.613	18.0642	17.3269	17.6459	18.0433	17.329	17.5394	17.9677	16.7564
Q15477	184180	190940	169900	235360	155200	165110	241280	216150	217330	223400	110040	189250	238970	217300	173110	11442	194420	182320	205070	217260	208600	242700	190660	177870	17.4908	17.5428	17.3743	17.8445	17.2438	17.3331	17.8803	17.7217	17.7295	17.7693	16.7477	17.5299	17.8665	17.7293	17.4013	13.4821	17.5688	17.4761	17.6458	17.7291	17.6704	17.8888	17.5406	17.4405	17.1843
Q99567	207460	199600	191900	264160	166270	182690	232720	218930	236040	226270	107230	200940	256640	196320	166370	7276.7	180240	184130	222730	198970	199400	237990	185770	173940	17.6625	17.6068	17.55	18.0111	17.3432	17.479	17.8282	17.7401	17.8487	17.7877	16.7103	17.6164	17.9694	17.5828	17.344	12.8291	17.4596	17.4904	17.7649	17.6022	17.6053	17.8605	17.5032	17.4082	17.356
P46379	185180	214460	182160	234790	172500	176440	194450	228280	236260	194820	116140	199350	218340	226570	172450	9549	205590	187790	199560	215300	197850	208910	211830	177530	17.4986	17.7103	17.4748	17.841	17.3962	17.4288	17.569	17.8004	17.85	17.5718	16.8255	17.6049	17.7362	17.7896	17.3958	13.2211	17.6494	17.5188	17.6065	17.716	17.594	17.6725	17.6925	17.4377	17.1921
Q5TFE4	181520	152600	240610	225250	124680	233550	206930	169730	309340	195950	81815	261880	222770	203670	230880	6821.9	191010	247030	191050	197310	266220	208820	150470	238940	17.4698	17.2194	17.8763	17.7812	16.9279	17.8334	17.6588	17.3729	18.2388	17.5801	16.3201	17.9985	17.7652	17.6359	17.8168	12.736	17.5433	17.9143	17.5436	17.5901	18.0223	17.6719	17.1991	17.8663	17.1633
Q7Z460	180790	168160	237050	231250	143630	226780	189990	180760	285410	198230	92953	252520	221760	176400	215330	7301	173220	250600	207650	173640	241890	201470	178880	243210	17.464	17.3595	17.8548	17.8191	17.132	17.7909	17.5356	17.4637	18.1227	17.5968	16.5042	17.946	17.7586	17.4285	17.7162	12.8339	17.4022	17.935	17.6638	17.4057	17.884	17.6202	17.4486	17.8918	17.1575
P04844	211280	145330	182990	258100	116560	171640	251740	161460	232370	233020	84457	205130	280240	163750	179650	12611	166230	214400	291070	172900	213350	248270	198620	231850	17.6888	17.149	17.4814	17.9776	16.8307	17.389	17.9416	17.3008	17.8261	17.8301	16.3659	17.6462	18.0963	17.3211	17.4548	13.6224	17.3428	17.7099	18.151	17.3996	17.7029	17.9216	17.5997	17.8228	17.3824
P05141	197430	159950	201750	242350	141360	191940	231320	181530	247060	225920	90811	216650	252120	181570	184470	10488	173320	210830	229180	179510	219840	240010	164760	202010	17.591	17.2873	17.6222	17.8867	17.109	17.5503	17.8195	17.4698	17.9145	17.7855	16.4706	17.725	17.9438	17.4702	17.493	13.3565	17.4031	17.6857	17.8061	17.4537	17.7461	17.8727	17.33	17.6241	17.2845
Q9BTC0	168210	225540	158720	220760	187610	148980	203020	246610	205730	195650	126960	174060	219600	264580	153730	8607.8	248380	167820	200630	276650	180230	210400	242440	161150	17.3599	17.783	17.2761	17.7521	17.5174	17.1848	17.6313	17.9119	17.6504	17.5779	16.954	17.4092	17.7445	18.0133	17.23	13.0714	17.9222	17.3566	17.6142	18.0777	17.4595	17.6828	17.8873	17.298	17.0535
Q04446	198050	195770	163590	252120	163580	158620	225790	224020	212360	217800	114170	185740	245740	212960	153790	10559	196930	172200	221260	218830	191070	228620	208700	165520	17.5955	17.5788	17.3197	17.9438	17.3196	17.2752	17.7846	17.7733	17.6962	17.7326	16.8008	17.5029	17.9068	17.7002	17.2306	13.3662	17.5873	17.3937	17.7554	17.7395	17.5437	17.8026	17.6711	17.3366	17.2891
O95816	173550	196410	258250	219470	159940	242880	146700	200120	316900	170260	103330	273710	193670	179390	216770	6167.2	178550	250160	177250	174360	237260	163670	195700	248370	17.405	17.5835	17.9784	17.7437	17.2872	17.8899	17.1625	17.6105	18.2737	17.3774	16.6569	18.0623	17.5632	17.4527	17.7258	12.5904	17.446	17.9325	17.4354	17.4117	17.8561	17.3204	17.5783	17.9221	17.0986
P12931	201740	193480	129100	254000	159870	123850	274710	236080	171310	242150	115000	146450	283280	245580	138450	9294.4	230550	149450	280830	260060	163250	266400	233960	154390	17.6221	17.5618	16.9781	17.9545	17.2865	16.9182	18.0675	17.8489	17.3862	17.8855	16.8113	17.16	18.1119	17.9058	17.079	13.1821	17.8147	17.1893	18.0993	17.9885	17.3167	18.0232	17.8359	17.2362	17.3157
Q9NP81	180230	168520	217140	216630	145550	207550	199890	190410	264590	192930	93350	233390	229320	179930	202270	7421.1	175670	233620	212560	189070	244490	206200	181600	232200	17.4595	17.3626	17.7283	17.7249	17.1512	17.6631	17.6088	17.5387	18.0134	17.5577	16.5104	17.8324	17.807	17.4571	17.6259	12.8574	17.4225	17.8338	17.6975	17.5286	17.8994	17.6537	17.4704	17.825	17.153
Q07666	185740	185060	175620	239870	156850	165690	213220	209740	225000	206160	107470	196060	233260	206560	167390	8605.3	197650	183890	225160	224270	197180	215660	220750	183010	17.5029	17.4976	17.4221	17.8719	17.259	17.3381	17.702	17.6782	17.7796	17.6534	16.7136	17.5809	17.8316	17.6562	17.3529	13.071	17.5926	17.4885	17.7806	17.7749	17.5892	17.7184	17.7521	17.4816	17.1965
Q9NUL3	165700	167990	227940	204630	142290	216270	203480	192360	294010	186180	93140	250420	207390	186840	217490	9799.6	161570	226160	179490	193240	268390	210570	146990	201650	17.3382	17.358	17.7983	17.6427	17.1185	17.7225	17.6345	17.5534	18.1655	17.5063	16.5071	17.934	17.662	17.5114	17.7306	13.2585	17.3018	17.787	17.4535	17.56	18.034	17.6839	17.1654	17.6215	17.0318
Q15008	232920	169680	182530	282060	129410	170340	225720	176180	224340	232620	92051	195330	260920	190710	177260	10946	168000	185550	244770	174180	191290	253630	178040	181640	17.8295	17.3725	17.4778	18.1056	16.9816	17.3781	17.7842	17.4267	17.7753	17.8276	16.4901	17.5756	17.9932	17.541	17.4355	13.4181	17.3581	17.5014	17.9011	17.4102	17.5454	17.9524	17.4418	17.4707	17.523
P62244	241340	203880	143190	294250	165140	137370	248850	218460	173800	254780	109700	162310	284720	202900	136940	12097	191220	148680	258180	195190	155280	265260	193540	149120	17.8807	17.6374	17.1276	18.1667	17.3333	17.0677	17.9249	17.737	17.4071	17.9589	16.7432	17.3084	18.1192	17.6304	17.0632	13.5624	17.5449	17.1819	17.978	17.5745	17.2445	18.017	17.5623	17.1861	17.5743
O00233	243290	195430	146060	295190	162790	137860	272680	208420	179420	265800	105750	156260	303220	207780	130470	10369	194530	145210	272060	208240	152840	280010	196560	138700	17.8923	17.5763	17.1562	18.1713	17.3127	17.0728	18.0568	17.6691	17.453	18.02	16.6903	17.2536	18.21	17.6647	16.9934	13.34	17.5696	17.1478	18.0536	17.6679	17.2217	18.0951	17.5846	17.0816	17.5859
Q9HCS7	228110	151210	199390	279460	125050	186450	249200	164580	248280	240640	85583	215120	271730	166010	186220	9704.3	150740	196230	249830	162040	220860	263290	151400	187820	17.7994	17.2062	17.6052	18.0923	16.9321	17.5084	17.9269	17.3284	17.9216	17.8765	16.385	17.7148	18.0518	17.3409	17.5066	13.2444	17.2017	17.5822	17.9306	17.306	17.7528	18.0063	17.208	17.519	17.4929
P09493	246870	198370	218640	313260	157200	204180	198840	181010	247720	240330	89968	212530	269840	138040	151970	13093	147650	184480	240710	132880	160640	222750	177920	176390	17.9134	17.5978	17.7382	18.257	17.2622	17.6395	17.6012	17.4657	17.9184	17.8747	16.4571	17.6973	18.0417	17.0747	17.2134	13.6765	17.1718	17.4931	17.8769	17.0198	17.2935	17.7651	17.4409	17.4284	17.607
Q8TDD1	170480	160960	216940	210600	135090	207480	190720	187620	279320	193110	95082	243510	219550	182350	205300	10424	171180	227950	196560	173070	231260	205040	168600	220410	17.3792	17.2963	17.7269	17.6841	17.0436	17.6626	17.5411	17.5175	18.0916	17.5591	16.5369	17.8936	17.7442	17.4764	17.6474	13.3476	17.3852	17.7984	17.5846	17.401	17.8192	17.6455	17.3632	17.7498	17.0728
P42345	163490	143710	239920	205040	117850	227180	207500	162890	311960	186420	81825	275340	217630	166040	247400	9288.2	145190	268420	190940	161800	283390	200450	147650	265190	17.3188	17.1328	17.8722	17.6455	16.8466	17.7935	17.6628	17.3135	18.251	17.5082	16.3203	18.0709	17.7315	17.3412	17.9165	13.1812	17.1476	18.0341	17.5428	17.3039	18.1124	17.6129	17.1718	18.0167	17.0124
Q02880	170510	161260	182070	224780	128870	177910	228180	186440	253920	199960	92990	213900	233520	202360	192380	7679.9	186460	216600	221790	212080	237250	229790	176740	210140	17.3795	17.299	17.4741	17.7782	16.9756	17.4408	17.7998	17.5084	17.954	17.6094	16.5048	17.7066	17.8332	17.6266	17.5536	12.9069	17.5085	17.7247	17.7588	17.6942	17.856	17.81	17.4313	17.681	17.0731
Q9UBB4	164300	173970	222300	204240	143640	213940	184610	200430	286670	180340	97504	246340	199900	188260	216950	8754	164370	222790	180900	188460	250120	187950	173510	222830	17.326	17.4085	17.7621	17.6399	17.1321	17.7068	17.4941	17.6127	18.129	17.4604	16.5732	17.9103	17.6089	17.5224	17.727	13.0957	17.3266	17.7653	17.4648	17.5239	17.9323	17.52	17.4047	17.7656	17.0195
P36542	189250	174900	158140	243890	149260	155460	253610	203750	209750	218940	105550	189730	241380	215510	160150	7162.3	195730	182840	238800	221930	203330	235040	205620	183670	17.5299	17.4162	17.2708	17.8959	17.1875	17.2462	17.9523	17.6364	17.6783	17.7402	16.6876	17.5336	17.8809	17.7174	17.2891	12.8062	17.5785	17.4802	17.8654	17.7597	17.6335	17.8425	17.6496	17.4868	17.2235
P31751	149640	179650	210580	191530	145870	203470	183780	207030	275040	172050	104850	242750	199580	210270	213250	5100.4	201620	239930	181380	208380	247330	186240	207770	238570	17.1911	17.4548	17.684	17.5472	17.1543	17.6345	17.4876	17.6595	18.0693	17.3925	16.678	17.8891	17.6066	17.6819	17.7022	12.3164	17.6213	17.8723	17.4687	17.6689	17.9161	17.5068	17.6646	17.8641	16.8847
P52594	256160	160720	169700	322260	141730	160110	262480	182600	210780	258690	86393	182160	308470	170090	149620	7306.9	176490	177780	288250	181750	177170	273960	165980	174190	17.9667	17.2942	17.3726	18.2979	17.1128	17.2887	18.0018	17.4783	17.6854	17.9809	16.3986	17.4748	18.2348	17.3759	17.1909	12.835	17.4292	17.4397	18.137	17.4716	17.4348	18.0636	17.3406	17.4103	17.6602
Q99598	155020	159450	252840	187480	131010	241360	173350	171890	308380	165540	87237	264770	193800	175610	237370	10525	154510	263910	173470	169170	275970	180230	157820	256020	17.2421	17.2827	17.9479	17.5164	16.9993	17.8808	17.4033	17.3911	18.2343	17.3368	16.4127	18.0144	17.5642	17.422	17.8568	13.3615	17.2373	18.0097	17.4043	17.3681	18.0742	17.4595	17.2679	17.9659	16.9357
Q04760	158570	191200	214920	187540	160310	211040	190940	210530	269460	164820	105330	239390	180100	202440	201030	6780.8	188270	214690	159420	205160	282740	178860	186830	215370	17.2748	17.5447	17.7134	17.5168	17.2905	17.6872	17.5428	17.6837	18.0397	17.3305	16.6846	17.869	17.4584	17.6271	17.6171	12.7272	17.5224	17.7119	17.2825	17.6464	18.1091	17.4485	17.5114	17.7165	16.9683
Q68CZ2	187250	161460	183590	239360	132250	172480	217960	188530	241490	206290	96090	210030	231960	197500	186360	10738	169740	202730	213610	188780	215810	228860	168890	184100	17.5146	17.3008	17.4861	17.8688	17.0129	17.3961	17.7337	17.5244	17.8816	17.6543	16.5521	17.6802	17.8235	17.5915	17.5077	13.3904	17.373	17.6292	17.7046	17.5263	17.7194	17.8041	17.3657	17.4901	17.2082
Q96I25	316850	144970	149040	394720	117150	141800	320570	153410	185850	325620	76261	157310	373460	150040	133530	16172	144210	150570	337950	147500	158840	335570	147450	145350	18.2734	17.1454	17.1853	18.5905	16.838	17.1135	18.2903	17.227	17.5038	18.3128	16.2187	17.2633	18.5106	17.195	17.0268	13.9812	17.1378	17.2001	18.3665	17.1704	17.2772	18.3563	17.1699	17.1492	17.967
P13693	216460	186000	169780	274860	182310	153730	242710	211510	189910	237750	103220	155710	250420	226540	126350	10044	219180	160060	245610	218430	165400	235450	171010	131170	17.7237	17.5049	17.3733	18.0683	17.476	17.23	17.8889	17.6904	17.535	17.8591	16.6554	17.2485	17.934	17.7894	16.9471	13.294	17.7418	17.2883	17.906	17.7368	17.3356	17.8451	17.3837	17.0011	17.4173
Q9BR76	186540	151770	184080	222730	129440	176480	246700	176860	246740	215060	92434	211500	248520	178960	188800	9140.8	158640	197560	224040	190160	240270	240410	164940	197810	17.5091	17.2115	17.49	17.7649	16.9819	17.4291	17.9124	17.4322	17.9126	17.7144	16.4961	17.6903	17.923	17.4493	17.5265	13.1581	17.2754	17.5919	17.7734	17.5369	17.8743	17.8751	17.3316	17.5938	17.2027
Q460N5	124690	128930	140330	156490	113650	135340	152440	146960	186110	176270	98721	200880	416250	160360	151040	2494.9	412330	410100	519030	155270	174230	166520	545390	535170	16.928	16.9762	17.0985	17.2557	16.7942	17.0462	17.2179	17.1651	17.5058	17.4274	16.5911	17.616	18.6671	17.291	17.2046	11.2848	18.6534	18.6456	18.9855	17.2444	17.4106	17.3453	19.0569	19.0296	16.6215
P48556	241410	164180	172180	300800	130160	168900	248130	171480	214520	256020	90061	187840	272760	177120	161540	8936.2	163540	182090	257300	162740	187520	268860	160400	170230	17.8811	17.3249	17.3936	18.1984	16.9899	17.3658	17.9207	17.3877	17.7108	17.9659	16.4586	17.5191	18.0573	17.4344	17.3015	13.1254	17.3193	17.4743	17.9731	17.3122	17.5167	18.0365	17.2913	17.3771	17.5747
O14578	233890	138720	190920	285900	114670	181650	279770	162010	254050	257500	78009	212850	269390	153990	194690	16577	121400	182560	223540	148700	226610	282790	108760	168790	17.8355	17.0818	17.5426	18.1252	16.8071	17.4708	18.0939	17.3057	17.9548	17.9742	16.2514	17.6995	18.0393	17.2325	17.5708	14.0169	16.8894	17.478	17.7702	17.182	17.7899	18.1094	16.7308	17.3649	17.529
P16070	200120	186640	168700	254290	146910	158300	212680	196390	200220	201750	98310	176110	255360	208490	163780	6399.4	193910	178990	251680	224250	187910	217460	228420	189100	17.6105	17.5099	17.3641	17.9561	17.1646	17.2723	17.6983	17.5834	17.6112	17.6222	16.5851	17.4261	17.9622	17.6696	17.3214	12.6437	17.565	17.4495	17.9412	17.7747	17.5197	17.7304	17.8013	17.5288	17.3041
P07099	131360	202390	156580	167510	169100	156580	197990	243330	217540	152900	123510	190400	193860	252110	175320	5651.4	250660	204830	184570	283110	230670	178420	270870	203150	17.0032	17.6268	17.2565	17.3539	17.3675	17.2565	17.5951	17.8926	17.7309	17.2222	16.9143	17.5387	17.5647	17.9437	17.4196	12.4644	17.9354	17.6441	17.4938	18.111	17.8155	17.4449	18.0472	17.6322	16.6967
O96019	229850	164590	163710	285630	136150	161100	241270	188100	204520	247080	100090	181330	260120	184590	161260	11250	165060	174170	228670	173570	187400	257900	165610	157130	17.8103	17.3285	17.3208	18.1238	17.0548	17.2976	17.8803	17.5211	17.6419	17.9146	16.6109	17.4683	17.9888	17.494	17.299	13.4576	17.3326	17.4101	17.8029	17.4052	17.5158	17.9765	17.3374	17.2616	17.5039
Q96T51	215000	160960	201810	265800	137450	190520	219330	175660	250370	223040	86431	220360	253760	162060	178720	7738.4	149140	206100	229280	169920	207250	233840	156060	194010	17.714	17.2963	17.6226	18.02	17.0685	17.5396	17.7427	17.4224	17.9337	17.7669	16.3993	17.7495	17.9531	17.3062	17.4473	12.9178	17.1863	17.653	17.8068	17.3745	17.661	17.8352	17.2517	17.5658	17.4075
Q08209	211670	155440	178460	264630	131260	167320	241460	168770	228240	229250	85652	194680	279780	172950	174270	8253.1	161510	199940	253380	171840	200760	248820	164500	197180	17.6915	17.246	17.4452	18.0136	17.0021	17.3523	17.8814	17.3647	17.8002	17.8066	16.3862	17.5707	18.0939	17.4	17.411	13.0107	17.3013	17.6092	17.9509	17.3907	17.6151	17.9247	17.3277	17.5892	17.385
[truncated: 7,316 more rows]
[truncated: 23 more columns]

## Sheet: LCMV-12h__Mock-12h
Accession	Gene	Description	Mw(kDa)	LCMV-12h/Mock-12h	log2 LCMV-12h/Mock-12h	P-value	Diff Sig	Count	logFC1	logFC2	logFC3	LCMV-12h-1	LCMV-12h-2	LCMV-12h-3	Mock-12h-1	Mock-12h-2	Mock-12h-3
Q9P219	CCDC88C	Protein Daple OS=Homo sapiens OX=9606 GN=CCDC88C PE=1 SV=3	228.23	3.36918	1.7524			1		1.7524		NA	14.3913	NA	NA	12.6389	NA
[truncated: 8,367 more rows]

## Sheet: LCMV-24h__Mock-24h
Accession	Gene	Description	Mw(kDa)	LCMV-24h/Mock-24h	log2 LCMV-24h/Mock-24h	P-value	Diff Sig	Count	logFC1	logFC2	logFC3	LCMV-24h-1	LCMV-24h-2	LCMV-24h-3	Mock-24h-1	Mock-24h-2	Mock-24h-3
[truncated: 8,368 more rows]

[truncated: 2 more sheets: LCMV-36h__Mock-36h, LCMV-48h__Mock-48h]
